# Supplementary material for: Genome-Wide mRNA Expression Correlates of Viral Control in CD4+ T-Cells from HIV-1-Infected Individuals
Source: PLoS Pathog. 2010 Feb 26;6(2):e1000781. doi: 10.1371/journal.ppat.1000781 (PMC2829051; doi:10.1371/journal.ppat.1000781)
Supplement: Table S1 — Genes differentially expressed (at adjusted p≤0.01) according to the empirical Bayes approach. (A) 209 genes that are upregulated at high viral load. (B) 51 genes that are downregulated at high viral load. (0.06 MB XLS) [file ppat.1000781.s003.xls]

## Sheet: Table S1A
Table S1: Genes differentially expressed (at adjusted p<0.01) according to the empirical Bayes approach
S1A: 209 genes that are upregulated at high viral load.*genes identified by more than one probe.
Entrez Gene ID	Approved gene symbol	logFC	FDR-adjusted p. value	Associated with CD4 counts (1=Yes)
9768	KIAA0101	0.161482	9.30249e-06	1
94240	EPSTI1	0.332817	9.30249e-06	1
11065	UBE2C*	0.0697767	2.36917e-05	1
3430	IFI35	0.204211	2.36917e-05	1
79019	CENPM*	0.0347421	3.8458e-05	1
113130	CDCA5	0.0798939	3.8458e-05	1
4939	OAS2*	0.0806224	3.8458e-05	1
11065	UBE2C*	0.0883623	3.8458e-05	1
7298	TYMS	0.136971	3.8458e-05	1
83666	PARP9*	0.198087	3.8458e-05	1
4599	MX1	0.426449	3.8458e-05	1
10024	TROAP	0.0138921	5.57175e-05	1
9493	KIF23	0.0210479	5.57175e-05	1
10964	IFI44L	0.491802	5.57175e-05	1
83879	CDCA7	0.138908	0.000102829	0
55143	CDCA8	0.0259519	0.000145503	1
9246	UBE2L6*	0.204563	0.000145503	1
57415	C3orf14	0.0753891	0.000197974	1
10410	IFITM3	0.544751	0.000197974	0
51203	NUSAP1	0.0777966	0.00021797	1
7153	TOP2A	0.0900535	0.00021797	1
3437	IFIT3*	0.254789	0.00021797	1
9636	ISG15	0.315962	0.00021797	1
9833	MELK*	0.0341568	0.00023648	1
4704	NDUFA9	0.0606498	0.000269339	1
3959	LGALS3BP	0.148703	0.000269339	1
7272	TTK	0.0239462	0.000275343	0
899	CCNF	0.0343888	0.000275343	0
9212	AURKB	0.042172	0.000275343	1
1163	CKS1B	0.0906174	0.000275343	0
4830	NME1	0.121649	0.000275343	0
5720	PSME1	0.131353	0.000275343	1
1870	E2F2	0.139667	0.000275343	1
3431	SP110	0.151848	0.000275343	1
5721	PSME2	0.171592	0.000275343	1
54739	XAF1	0.274619	0.000275343	1
2537	IFI6*	0.34215	0.000275343	1
10561	IFI44	0.364846	0.000291079	1
11130	ZWINT*	0.0459995	0.000294044	1
4939	OAS2*	0.323091	0.000294044	1
6772	STAT1*	0.221175	0.000296981	1
699	BUB1	0.0287549	0.000297582	1
332	BIRC5	0.0314346	0.000297582	1
9133	CCNB2	0.071571	0.000297582	1
4173	MCM4*	0.0757485	0.000297582	0
4938	OAS1*	0.15417	0.000297582	1
5698	PSMB9*	0.201164	0.000297582	1
2633	GBP1*	0.209134	0.000297582	1
51316	PLAC8*	0.249725	0.000297582	1
1890	TYMP	0.278413	0.000297582	1
952	CD38	0.0577432	0.000305309	1
4938	OAS1*	0.198296	0.000305309	1
10376	TUBA1B*	0.173354	0.000306135	1
26271	FBXO5	0.0396491	0.000307985	1
3925	STMN1*	0.0670872	0.000340079	0
2537	IFI6*	0.32287	0.000351861	1
116028	C16orf75	0.0401323	0.000384948	0
4924	NUCB1	0.0981003	0.000405585	0
1841	DTYMK	0.0479704	0.000457598	0
150468	CKAP2L	0.0235437	0.000460037	1
89891	WDR34	0.0186164	0.000545542	0
10581	IFITM2	0.324767	0.000545542	1
29128	UHRF1	0.0699494	0.000549982	0
9833	MELK*	0.0438269	0.000571105	1
56052	ALG1	0.0213243	0.00059184	0
26270	FBXO6	0.0878087	0.00059184	1
2633	GBP1*	0.218256	0.00059184	1
494514	C18orf56	0.0240142	0.000597433	0
1033	CDKN3	0.0362097	0.000597433	0
11332	ACOT7*	0.0457399	0.000597433	1
890	CCNA2	0.0472178	0.000597433	1
51056	LAP3	0.183624	0.000597433	1
4061	LY6E	0.310935	0.000611786	1
7083	TK1	0.0530214	0.000622125	1
8318	CDC45L	0.0580509	0.000622125	1
51659	GINS2	0.0781472	0.000622125	0
5690	PSMB2	0.107095	0.000622125	1
4940	OAS3	0.20605	0.000622125	1
79019	CENPM*	0.0234862	0.000631933	1
991	CDC20	0.0681349	0.000667497	0
3429	IFI27	0.593229	0.000667497	1
2618	GART	0.0320025	0.00067522	0
5696	PSMB8	0.151975	0.00067522	1
55723	ASF1B	0.0264913	0.000710503	0
9787	DLGAP5	0.0312745	0.000769055	1
115362	GBP5	0.18134	0.000796457	1
4218	RAB8A	0.122589	0.000796533	1
1240	CMKLR1	0.0143265	0.00085929	1
22974	TPX2	0.0233144	0.00102646	1
9232	PTTG1	0.0761937	0.00110724	1
10072	DPP3	0.0307991	0.00115053	0
10935	PRDX3*	0.144308	0.00115053	1
51316	PLAC8*	0.231442	0.00115053	1
3382	ICA1	0.0357825	0.0012147	1
6773	STAT2	0.179976	0.00146778	1
81620	CDT1	0.0344418	0.00149992	1
5358	PLS3	0.0161278	0.00151159	0
64761	PARP12	0.111146	0.00151159	0
4600	MX2	0.193808	0.00168267	1
203068	TUBB	0.12909	0.00168905	1
729739	LOC729739	0.172434	0.00177268	1
4001	LMNB1	0.0324006	0.00181111	0
4190	MDH1	0.100627	0.00196051	0
8743	TNFSF10	0.202366	0.00196051	1
204	AK2	0.0711777	0.00197498	0
55711	FAR2	0.0345464	0.00205267	1
4502	MT2A	0.245424	0.00205267	1
55008	HERC6	0.131708	0.00207768	0
259266	ASPM	0.0392108	0.00208746	1
10346	TRIM22	0.185355	0.0020985	1
5984	RFC4	0.0502231	0.00223078	0
993	CDC25A	0.017595	0.00225958	0
983	CDC2	0.0326881	0.00225958	1
54625	PARP14	0.105695	0.00232106	1
29089	UBE2T	0.026973	0.00235758	0
10635	RAD51AP1	0.0322076	0.00235758	1
64151	NCAPG	0.0418509	0.00235758	1
112616	CMTM7	0.0641542	0.00239444	0
27166	PRELID1	0.0892435	0.00239444	1
51246	SHISA5	0.138145	0.00239444	0
373156	GSTK1	0.103336	0.0024347	0
8820	HESX1	0.0335837	0.00280335	1
3832	KIF11*	0.0303115	0.002829	0
4522	MTHFD1	0.0158282	0.00289638	0
7347	UCHL3	0.0443558	0.00292765	1
55601	DDX60	0.0961129	0.00303743	1
65062	ALS2CR4	0.0166947	0.00304833	0
55355	HJURP	0.0261486	0.0031033	1
10733	PLK4	0.0334386	0.0031033	0
2171	FABP5	0.0650404	0.00318542	0
1174	AP1S1*	0.0314632	0.00328949	1
2629	GBA	0.0400935	0.00344686	1
6772	STAT1*	0.206747	0.00344686	1
10376	TUBA1B*	0.271862	0.00365038	1
9246	UBE2L6*	0.156575	0.00371109	1
4493	MT1E	0.107458	0.0037225	0
5686	PSMA5	0.144198	0.0037225	0
115361	GBP4	0.147727	0.00380669	0
5111	PCNA	0.105115	0.00380786	0
10935	PRDX3*	0.127867	0.00382573	1
8914	TIMELESS	0.0387651	0.00383762	0
10474	TADA3L	0.0327527	0.00384232	1
157313	CDCA2	0.0149659	0.00398308	0
10539	GLRX3	0.0601547	0.00398308	1
3902	LAG3	0.103545	0.00408167	0
6890	TAP1	0.14545	0.00428831	0
9025	RNF8	0.0177236	0.00430765	0
4939	OAS2*	0.0951029	0.00441443	1
6790	AURKA	0.0248139	0.00443113	0
3833	KIFC1	0.0232117	0.00454685	1
11339	OIP5	0.0265381	0.00466207	1
116832	RPL39L	0.0251383	0.0046698	0
3251	HPRT1	0.0603145	0.00474289	1
83666	PARP9*	0.0487189	0.00475536	1
629	CFB	0.0191814	0.00477346	1
27074	LAMP3	0.061621	0.00477346	0
5499	PPP1CA	0.135778	0.00487742	1
4171	MCM2	0.0455245	0.00490623	1
4173	MCM4*	0.0281637	0.0050048	0
326624	RAB37	0.0366092	0.0050048	0
5106	PCK2	0.0484284	0.00505248	1
79132	DHX58	0.0502564	0.00505248	0
7027	TFDP1	0.0703594	0.00508791	0
1117	CHI3L2	0.01609	0.00511099	0
5052	PRDX1	0.121464	0.00511099	0
25886	WDR51A	0.0243478	0.00524216	0
84057	MND1*	0.0191353	0.00528825	1
2585	GALK2	0.0210641	0.0053008	0
1802	DPH2	0.012092	0.00534578	0
4939	OAS2*	0.034387	0.00534578	1
85441	PRIC285	0.146178	0.00539079	1
1075	CTSC*	0.0980158	0.00544463	1
11332	ACOT7*	0.0706514	0.00553011	1
84191	FAM96A	0.101341	0.00553011	1
79053	ALG8	0.0404969	0.00567795	0
51816	CECR1	0.197611	0.00567795	1
55437	STRADB	0.0418207	0.00569326	0
2237	FEN1	0.0671712	0.00575318	0
1075	CTSC*	0.116695	0.00576483	1
3665	IRF7	0.122069	0.00581879	1
10673	TNFSF13B	0.184305	0.00581879	1
729505	LOC729505	0.0994375	0.00582551	1
79077	DCTPP1	0.0472938	0.00583824	0
10721	POLQ	0.0202795	0.00585902	0
8209	C21orf33	0.0350948	0.00589576	0
219285	SAMD9L	0.131784	0.00589576	0
3161	HMMR	0.0254594	0.00593537	0
55215	FANCI	0.0184809	0.00595063	0
710	SERPING1	0.0990036	0.00599552	1
2109	ETFB	0.0781804	0.00608695	1
129607	CMPK2	0.0434778	0.00617588	1
26010	LOC26010	0.0806683	0.00620531	0
1174	AP1S1*	0.0245097	0.00644703	1
2108	ETFA	0.0859997	0.00644703	0
3434	IFIT1	0.163569	0.00644703	1
8836	GGH	0.0191597	0.0064932	0
51191	HERC5	0.176948	0.00659818	1
8519	IFITM1	0.211272	0.00669465	1
80142	PTGES2	0.0442612	0.00675078	0
84057	MND1*	0.0141125	0.00691099	1
11130	ZWINT*	0.0148217	0.0069314	1
5902	RANBP1	0.0710401	0.00754182	1
25994	HIGD1A*	0.0841137	0.00764698	1
4751	NEK2	0.0180362	0.00771439	0
10445	MCRS1	0.0250874	0.00771885	0
3832	KIF11*	0.0311957	0.00773645	0
54962	TIPIN	0.0159671	0.00788677	0
57405	SPC25	0.0115026	0.00805536	0
29071	C1GALT1C1	0.0333496	0.00837124	0
60489	APOBEC3G	0.0866549	0.00837124	0
84969	TOX2	0.0860522	0.0085941	1
6402	SELL	0.193444	0.0085941	0
55954	ZMAT5	0.047035	0.00860121	1
4489	MT1A	0.174811	0.00860121	1
10421	CD2BP2	0.0631855	0.0086947	0
5216	PFN1	0.110539	0.00874555	0
713	C1QB	0.150861	0.00875312	1
5698	PSMB9*	0.0270571	0.00879046	1
891	CCNB1	0.0115898	0.0088427	0
5685	PSMA4	0.109927	0.0088427	1
3437	IFIT3*	0.129383	0.00888588	1
151648	SGOL1	0.00956845	0.00890102	0
1174	AP1S1*	0.0329036	0.00890102	1
6772	STAT1*	0.211129	0.00890102	1
91624	NEXN	0.0440633	0.00891473	1
55872	PBK	0.0132426	0.00897501	0
3925	STMN1*	0.0226575	0.00897501	0
8638	OASL	0.12137	0.00897501	1
10875	FGL2	0.242027	0.00914897	1
2634	GBP2	0.118725	0.00915591	1
112495	GTF3C6	0.0739566	0.00925281	0
2146	EZH2	0.0325237	0.00930382	1
4176	MCM7	0.0212796	0.00944895	0
25994	HIGD1A*	0.0943883	0.00947842	1
51513	ETV7	0.0166159	0.00954991	1
9088	PKMYT1	0.0177325	0.0099537	1
55165	CEP55	0.0298778	0.0099537	1

## Sheet: Table S1B
Table S1: Genes differentially expressed (at adjusted p<0.01) according to the empirical Bayes approach
S1B: 51 genes that are downregulated at high viral load. * genes identified by more than one probe.
Entrez Gene ID	Approved gene symbol	logFC	FDR-adjusted p. value	Association with CD4 counts (1=yes)
284129	SLC26A11	-0.0891729	8.08496e-05	0
23678	SGK3	-0.0482312	0.000275343	0
5243	ABCB1*	-0.031069	0.000275343	0
51460	SFMBT1	-0.0398178	0.000297582	0
2625	GATA3	-0.0330061	0.000297582	1
5243	ABCB1*	-0.0189496	0.00059184	0
5995	RGR	-0.0106053	0.00104369	0
1463	NCAN	-0.0133815	0.00108926	0
9249	DHRS3	-0.13884	0.00146778	0
401261	FLJ38717	-0.128956	0.00146778	1
9686	VGLL4	-0.0626908	0.00161647	1
55893	ZNF395	-0.119646	0.00177268	1
7799	PRDM2	-0.0167588	0.00202845	0
55086	CXorf57	-0.0404124	0.00215314	1
55132	LARP2	-0.0295476	0.00225958	0
152206	CCDC13	-0.00982594	0.00225958	0
9422	ZNF264	-0.0283974	0.00302831	0
122525	C14orf28	-0.028863	0.00309309	1
7476	WNT7A	-0.0403453	0.00314106	1
146059	CDAN1	-0.022345	0.00384232	1
84820	POLR2J4*	-0.109309	0.00466207	0
7328	UBE2H	-0.0482777	0.00466207	0
5016	OVGP1	-0.0595989	0.00473198	1
3800	KIF5C	-0.0336535	0.00473198	0
338879	RNASE10	-0.0108539	0.00485842	0
64577	ALDH8A1	-0.0279321	0.00494196	1
9984	THOC1	-0.0486541	0.00511099	0
5163	PDK1	-0.0144631	0.00511099	1
27250	PDCD4	-0.18363	0.00530708	1
3568	IL5RA	-0.0133413	0.00539079	0
90313	TP53I13	-0.0828959	0.00576483	1
11043	MID2	-0.014387	0.00576483	0
84820	POLR2J4*	-0.105555	0.00644703	0
112476	PRRT2	-0.0333529	0.00644703	0
54551	MAGEL2	-0.02211	0.00644703	0
9765	ZFYVE16	-0.0144562	0.00644703	0
81789	TIGD6	-0.00915175	0.00644703	0
6907	TBL1X	-0.0559308	0.00690147	0
65985	AACS	-0.0176665	0.00691099	1
123016	TTC8	-0.0219832	0.00793839	0
51631	LUC7L2	-0.0147094	0.00802134	0
1397	CRIP2	-0.0633462	0.0081533	1
653505	PPIAL4B	-0.0477955	0.00815611	0
136051	ZNF786	-0.1804	0.00860121	1
84054	PCDHB19P	-0.102798	0.0088427	0
148398	SAMD11	-0.0102665	0.00888588	0
57820	CCNB1IP1	-0.0542583	0.00890102	0
349075	ZNF713	-0.00906199	0.00890102	0
9807	IP6K1	-0.0602499	0.00914897	0
440275	EIF2AK4	-0.148813	0.00947842	1
51725	FBXO40	-0.207719	0.00961506	1
25945	PVRL3	-0.0233901	0.00963902	0
4684	NCAM1	-0.0104426	0.0099537	1
