# Supplementary material for: Genome-Wide mRNA Expression Correlates of Viral Control in CD4+ T-Cells from HIV-1-Infected Individuals
Source: PLoS Pathog. 2010 Feb 26;6(2):e1000781. doi: 10.1371/journal.ppat.1000781 (PMC2829051; doi:10.1371/journal.ppat.1000781)
Supplement: Table S2 — Enrichment of biological process and molecular function determined using DAVID. (A) Enrichment for the 209 genes that are upregulated at high viral load. (B) Enrichment for the 51 genes that are downregulated at high viral load. (0.04 MB XLS) [file ppat.1000781.s004.xls]

## Sheet: Table S2A
Table S2A: Enrichment of biological process and molecular function determined using DAVID
S2A: Enrichment for the 209 genes that are upregulated at high viral load.
Category	No. of genes	p. value
Mitosis	35	1.83471e-28
M phase of mitotic cell cycle	35	2.48492e-28
Mitotic cell cycle	39	4.5354e-28
Cell cycle	58	7.56647e-28
Cell cycle phase	38	3.82979e-25
M phase	35	5.33187e-25
cell cycle process	50	3.11883e-24
Cell division	31	1.56459e-22
Regulation of progression through cell cycle	32	4.61481e-14
Regulation of cell cycle	32	5.3799e-14
Immune response	37	1.04641e-10
Spindle organization and biogenesis	8	1.57318e-09
Regulation of mitosis	11	6.61622e-09
Immune system process	37	3.42351e-08
Chromosome segregation	10	3.85914e-08
Purine ribonucleotide binding	47	7.27466e-08
Ribonucleotide binding	47	7.27466e-08
Purine nucleotide binding	48	9.33813e-08
Response to virus	11	1.95218e-07
Protein binding	111	2.26314e-07
Cell cycle checkpoint	9	5.05711e-07
DNA replication	15	1.13327e-06
Mitotic sister chromatid segregation	7	1.20626e-06
Sister chromatid segregation	7	1.47059e-06
ATP binding	38	1.72903e-06
Adenyl ribonucleotide binding	38	2.30724e-06
Adenyl nucleotide binding	39	2.84063e-06
Catalytic activity	94	2.97879e-06
Response to stimulus	62	3.2975e-06
Microtubule cytoskeleton organization and biogenesis	9	4.80927e-06
Response to DNA damage stimulus	16	4.92092e-06
Nucleotide binding	48	5.00137e-06
Response to biotic stimulus	15	1.52944e-05
Interphase	9	1.65855e-05
Tat upregulates	18	2.15902e-05
DNA replication initiation	6	2.49017e-05
Microtubule-based process	12	4.69869e-05
Response to endogenous stimulus	16	6.32721e-05
Modification-dependent macromolecule catabolic process	11	6.79686e-05
Modification-dependent protein catabolic process	11	6.79686e-05
Proteolysis involved in cellular protein catabolic process	11	7.45891e-05
Cellular protein catabolic process	11	8.09071e-05
Threonine endopeptidase activity	5	0.000107891
Response to other organism	11	0.000108577
Binding	158	0.000182901
Cellular macromolecule catabolic process	14	0.000212631
Phosphoinositide-mediated signaling	8	0.00021622
DNA-dependent DNA replication	8	0.000271732
Regulation of cyclin-dependent protein kinase activity	6	0.000286127
Mitotic spindle organization and biogenesis	4	0.000301536
Nucleoside-triphosphatase activity	18	0.000423209
DNA integrity checkpoint	5	0.000466235
Mitotic cell cycle checkpoint	5	0.000525834
Biopolymer catabolic process	13	0.000588407
Interphase of mitotic cell cycle	7	0.000656267
Protein catabolic process	11	0.000662681
Pyrophosphatase activity	18	0.000686744
DNA metabolic process	22	0.000855704
Vif:Vif interacts with	8	0.000857561
Organelle organization and biogenesis	27	0.00113765
Innate immune response	7	0.00118675
Transferase activity	37	0.00126386
Hydrolase activity	42	0.0014036
S phase	4	0.00146061
Ubiquitin-dependent protein catabolic process	9	0.00146422
Chromosome condensation	4	0.00168978
Macromolecule catabolic process	14	0.00180067
Negative regulation of DNA replication initiation	3	0.00189992
Establishment of chromosome localization	3	0.00189992
Chromosome localization	3	0.00189992
DNA replication checkpoint	3	0.00189992
Immune effector process	7	0.00190934
Cell proliferation	20	0.00197014
Tat enhances	8	0.0020398
Integrase degraded by	7	0.00256723
DNA-dependent ATPase activity	5	0.0026859
Cytoskeleton organization and biogenesis	15	0.00297298
Spindle checkpoint	3	0.00349336
Regulation of DNA replication initiation	3	0.00349336
Establishment of organelle localization	4	0.00353375
tat:Tat interacts with	15	0.00362722
DNA repair	10	0.00369969
Biopolymer metabolic process	80	0.00373328
Multi-organism process	11	0.00386407
GTP binding	12	0.00387527
Guanyl ribonucleotide binding	12	0.00456466
Guanyl nucleotide binding	12	0.00464693
Regulation of DNA replication	4	0.0052517
Regulation of progression through mitotic cell cycle	4	0.00574675
Chromosome organization and biogenesis	12	0.00578756
Nucleotide metabolic process	9	0.00622301
GTPase activity	8	0.00731229
Organelle localization	4	0.00800093
Cellular catabolic process	15	0.00874363
Pyrimidine nucleotide metabolic process	4	0.0107086
Regulation of progression through S phase	3	0.0108523
Vpr:Vpr inactivates	3	0.0115533
Nucleotide biosynthetic process	7	0.011601
DNA unwinding during replication	3	0.0124284
Primary metabolic process	111	0.0133036
Biopolymer modification	33	0.0134932
Protein modification process	32	0.0135408
Mitotic chromosome condensation	3	0.0140979
Nucleobase metabolic process	3	0.0140979
Post-translational protein modification	28	0.0144452
PDNA geometric change	3	0.0158584
PDNA duplex unwinding	3	0.0158584
Negative regulation of DNA replication	3	0.0177078
Cellular metabolic process	110	0.0178183
Macromolecule metabolic process	98	0.0179954
Regulation of biological process	69	0.0180509
Identical protein binding	10	0.0199776
Kinase activity	19	0.0216109
Nucleoside monophosphate biosynthetic process	3	0.0216642
Negative regulation of DNA metabolic process	3	0.0216642
Nucleoside monophosphate metabolic process	3	0.0216642
Regulation of DNA metabolic process	4	0.0227977
Proteolysis	17	0.0228854
Purine nucleotide biosynthetic process	5	0.0228889
Ubiquitin-protein ligase activity	6	0.0236621
Second-messenger-mediated signaling	8	0.0242998
Small protein conjugating enzyme activity	6	0.0254497
Regulation of cellular process	64	0.0254861
NAD+ ADP-ribosyltransferase activity	3	0.0262333
Ligase activity	10	0.0266746
Helicase activity	6	0.0266878
Small conjugating protein ligase activity	6	0.028618
Positive regulation of progression through cell cycle	3	0.0305466
Protein homodimerization activity	6	0.031323
Purine nucleotide metabolic process	5	0.0316398
Defense response	13	0.0338952
Mitotic centrosome separation	2	0.0339848
Pyrimidine deoxyribonucleotide biosynthetic process	2	0.0339848
Biological regulation	73	0.0344366
Ubiquitin cycle	12	0.035125
Microtubule-based movement	5	0.0398769
Response to stress	20	0.041204
Proteasome activator activity	2	0.0415377
ATPase activity	9	0.0428137
Pyrimidine nucleotide biosynthetic process	3	0.0432995
DNA damage checkpoint	3	0.0432995
Regulation of retroviral genome replication	2	0.0450559
Mitotic cell cycle G2/M transition DNA damage checkpoint	2	0.0450559
Centrosome separation	2	0.0450559
Positive regulation of exit from mitosis	2	0.0450559
Acid-amino acid ligase activity	6	0.0454567
Regulation of apoptosis	12	0.045699
Catabolic process	15	0.0478942
Regulation of programmed cell death	12	0.0487826
Protein serine/threonine kinase activity	10	0.0489149
Regulation of protein kinase activity	7	0.0493094
Positive regulation of biological process	20	0.0498435

## Sheet: Table S2B
Table S2: Enrichment of biological process and molecular function determined using DAVID
S2B: Enrichment for the 51 genes that are downregulated at high viral load.
Category	No of genes	p. value
Visual perception	4	0.0134099
Sensory perception of light stimulus	4	0.0134099
Zinc ion binding	12	0.0135915
Hormone metabolic process	3	0.016879
Retinoid metabolic process	2	0.0254894
Diterpenoid metabolic process	2	0.0254894
Terpenoid metabolic process	2	0.0323308
Vitamin A metabolic process	2	0.0391254
Transcription	12	0.0397626
Regulation of gene expression	12	0.0463248
Transition metal ion binding	12	0.0494126
