# Supplementary material for: Genome-Wide mRNA Expression Correlates of Viral Control in CD4+ T-Cells from HIV-1-Infected Individuals
Source: PLoS Pathog. 2010 Feb 26;6(2):e1000781. doi: 10.1371/journal.ppat.1000781 (PMC2829051; doi:10.1371/journal.ppat.1000781)
Supplement: Table S3 — Pathway enrichment for the 260 differentially expressed genes according to Ingenuity. (0.02 MB XLS) [file ppat.1000781.s005.xls]

## Sheet: Table S3
Table S3: Pathway enrichment for the 260 differentially expressed genes according to Ingenuity
Canonical Pathways	-Log(p. value)	Ratio	Downregulated	Upregulated	Gene name
Interferon Signaling	10.5	0.345	0/29 (0%)	10/29 (34%)	IFIT1, IFIT3, OAS1, IFITM1, STAT2, IFI35, MX1, PSMB8, STAT1, TAP1
Protein Ubiquitination Pathway	4.62	0.0691	1/188 (1%)	12/188 (6%)	PSMB9, UCHL3, UBE2H, CDC20, PSME2, PSMB8, TAP1, UBE2L6, PSME1, PSMB2, PSMA5, PSMA4, UBE2C
Pyrimidine Metabolism	2.91	0.068	2/147 (1%)	8/147 (5%)	EIF2AK4, TYMS, NME1, CMPK2, POLQ, MGC13098, TYMP, DTYMK, APOBEC3G, TK1
Cell Cycle: G2/M DNA Damage Checkpoint Regulation	2.28	0.103	0/39 (0%)	4/39 (10%)	CCNB1, TOP2A, CCNB2, CDC2
Activation of IRF by Cytosolic Pattern Recognition Receptors	2.25	0.0794	0/63 (0%)	5/63 (8%)	DHX58, IRF7, STAT2, STAT1, ISG15
One Carbon Pool by Folate	2.21	0.136	0/22 (0%)	3/22 (14%)	TYMS, MTHFD1, GART
Role of Pattern Recognition Receptors in Recognition of Bacteria and Viruses	1.87	0.0641	0/78 (0%)	5/78 (6%)	IRF7, OAS1, OAS2, C1QB, OAS3
Complement System	1.67	0.0909	0/33 (0%)	3/33 (9%)	SERPING1, CFB, C1QB
Glyoxylate and Dicarboxylate Metabolism	1.59	0.143	0/14 (0%)	2/14 (14%)	MTHFD1, MDH1
Antigen Presentation Pathway	1.57	0.0833	0/36 (0%)	3/36 (8%)	PSMB9, PSMB8, TAP1
Stilbene, Coumarine and Lignin Biosynthesis	1.3	0.1	0/20 (0%)	2/20 (10%)	GBA , PRDX1
