# Supplementary material for: Genome-Wide mRNA Expression Correlates of Viral Control in CD4+ T-Cells from HIV-1-Infected Individuals
Source: PLoS Pathog. 2010 Feb 26;6(2):e1000781. doi: 10.1371/journal.ppat.1000781 (PMC2829051; doi:10.1371/journal.ppat.1000781)
Supplement: Table S4 — Genes differentially expressed (at adjusted p≤0.01) according to the more conservative gene-by-gene modeling approach. (0.02 MB XLS) [file ppat.1000781.s006.xls]

## Sheet: Table S4
Table S4: Genes differentially expressed (at adjusted p<0.01) according to the more conservative gene-by-gene modeling approach
EntrezGene ID	Approved Gene Name	Nominal p. value	FDR-adjusted p. value	Direction of effect
9768	KIAA0101	5.48e-11	2.67e-06	+
7298	TYMS	7.58e-10	1.85e-05	+
11065	UBE2C	1.29e-08	0.0001	+
113130	CDCA5	1.32e-08	0.0001	+
7153	TOP2A	4.27e-08	0.0003	+
3429	IFI27	1.18e-07	0.0007	+
3437	IFIT3	1.35e-07	0.0007	+
9133	CCNB2	3.25e-07	0.0011	+
51659	GINS2	3.5e-07	0.0011	+
3959	LGALS3BP	5.11e-07	0.0013	+
4938	OAS1	5.44e-07	0.0013	+
4173	MCM4	1.62e-06	0.0025	+
3430	IFI35	1.88e-06	0.0026	+
4599	MX1	2.33e-06	0.0028	+
7083	TK1	2.36e-06	0.0028	+
11130	ZWINT	2.81e-06	0.003	+
952	CD38	3.98e-06	0.003	+
2537	IFI6 / G1P3	4.26e-06	0.003	+
4061	LY6E	4.34e-06	0.003	+
83879	CDCA7	4.41e-06	0.003	+
8318	CDC45L	5.12e-06	0.003	+
9636	ISG15 / G1P2	6.2e-06	0.0032	+
4939	OAS2	6.68e-06	0.0033	+
57415	C3orf14	9.17e-06	0.0042	+
6772	STAT1	1.39e-05	0.0058	+
9948	WDR1	1.6e-05	0.0065	+
9212	AURKB	1.64e-05	0.0065	+
29128	UHRF1	1.65e-05	0.0065	+
51203	NUSAP1	1.7e-05	0.0069	+
9833	MELK	1.85e-05	0.0073	+
9232	PTTG1	1.91e-05	0.0075	+
5698	PSMB8	2.02e-05	0.0077	+
4171	MCM2	2.05e-05	0.0078	+
26010	LOC26010	2.13e-05	0.008	+
1870	E2F2	2.22e-05	0.0082	+
1890	TYMP	2.3e-05	0.0084	+
3965	LGALS9	2.46e-05	0.0085	+
7169	TPM2	2.63e-05	0.0088	-
11332	ACOT7	2.87e-05	0.0091	+
3902	LAG3	3.01e-05	0.0092	+
5499	PPP1CA	3.19e-05	0.0095	+
3627	CXCL10	3.2e-05	0.0095	+
3382	ICA1	3.39e-05	0.0098	+
10312	TCIRG1	3.48e-05	0.0099	+
