# Supplementary material for: Genome-Wide mRNA Expression Correlates of Viral Control in CD4+ T-Cells from HIV-1-Infected Individuals
Source: PLoS Pathog. 2010 Feb 26;6(2):e1000781. doi: 10.1371/journal.ppat.1000781 (PMC2829051; doi:10.1371/journal.ppat.1000781)
Supplement: Table S5 — Genes differentially expressed when analysis is adjusted by expression of CD25 as covariate. (0.08 MB XLS) [file ppat.1000781.s007.xls]

## Sheet: Table S5
	Table S5: Analysis of transcriptome results after adjustment by CD25 expression.
	Genes only identified after adjustment by CD25 expression
Entrez Gene ID	Approved gene symbol	Synonym(s)	Entrez Gene Name
244	ANXA8L2	AI466995, ANNEXIN A8, ANX8, ANXA8, bA145E20.2, FLJ32754, FLJ54151, MGC40628, VAC BETA	annexin A8-like 2
79794	C12ORF49	2410131K14Rik, FLJ21415, MGC129458, MGC129459, RGD1562310	chromosome 12 open reading frame 49
56967	C14ORF132	DKFZp761F2014, FLJ10728, FLJ93483, LOC100132684	chromosome 14 open reading frame 132
25941	C18ORF10	5730437P09Rik, 5730494M16RIK, AI666318, DKFZp586M1523, HMFN0601, HsT3006, L17, MGC91164, PGs2, RGD1310571	chromosome 18 open reading frame 10
51386	EIF3L	0610011H21Rik, EIF3EIP, Eif3ip, EIF3S11, EIF3S6IP, HSP-66Y, HSPC021, HSPC025, MGC37328, MSTP005, PAF67	eukaryotic translation initiation factor 3, subunit L
2896	GRN	acrogranin, EPITHELIN, GEP, GP88, GRANULIN, PCDGF, PEPI, PGRN, Progranulin	granulin
284459	HKR1		GLI-Kruppel family member HKR1
81533	ITFG1	2310047C21Rik, AI314457, CDA08, D8Wsu49e, MGC93216, TIP	integrin alpha FG-GAP repeat containing 1
26018	LRIG1	D6Bwg0781e, DKFZP586O1624, Img, LIG-1	leucine-rich repeats and immunoglobulin-like domains 1
4615	MYD88	MYD88D	myeloid differentiation primary response gene (88)
135112	NCOA7	9030406N13Rik, dJ187J11.3, ERAP140, ESNA1, FLJ45605, MGC88425, Nbla00052, Nbla10993, p140, RGD1566426	nuclear receptor coactivator 7
10954	PDIA5	2700053F16Rik, AU015525, FLJ30401, PDIR, PROTEIN DISULFIDE ISOMERASE RELATED, Protein disulfide isomerase related 5, Protein disulfide isomerase related protein 5	protein disulfide isomerase family A, member 5
5216	PFN1	Pfn, PROFILIN, PROFILIN1	profilin 1
950	SCARB2	9330185J12RIK, AMRF, CD36L2, HLGP85, LGP85, LIMP-2, LIMPII, MLGP85, SR-BII	scavenger receptor class B, member 2
22955	SCMH1	AI315320, AI851618, Scml1, Scml3	sex comb on midleg homolog 1 (Drosophila)
9997	SCO2	MGC125823, MGC125825, SCO1L, SCO2	SCO cytochrome oxidase deficient homolog 2 (yeast)
55106	SLFN12	AI450778, Cdk107, FLJ10260, Gm11427, OTTMUSG00000000925, RGD1564411, SLFN3, Slfn4	schlafen family member 12
26822	SNORD14A	Rnu14, RNU14A, U14, U14-S13-5	small nucleolar RNA, C/D box 14A
7157	TP53	bbl, bfy, bhy, Delta N p53, FLJ92943, LFS1, MGC112612, P53, Trp53	tumor protein p53
7283	TUBG1	1500010O08RIK, AI451582, AI503389, Gamma tubulin, Gamma-1 tubulin, GCP-1, MGC8041, TUBG, TUBGCP1, Tubulin gamma	tubulin, gamma 1
51720	UIMC1	9430016E08Rik, D330018D10Rik, D630032M02Rik, RAP80, RETINOID X RECEPTOR INTERACTING, RGD1307009, RIP110, RXRIP110, X2HRIP110	ubiquitin interaction motif containing 1
4013	VWA5A	5830475I06Rik, AW552491, BCSC-1, E130119J22, LOH11CR2A, masa-1	von Willebrand factor A domain containing 5A
7453	WARS	GAMMA-2, IFI53, IFP53, TRPRS, TRYPTOPHANYL TRNA SYNTHETASE, WRS	tryptophanyl-tRNA synthetase
	Common Genes with and without adjustment by CD25 expression
Entrez Gene ID	Gene Symbol	Synonym(s)	Entrez Gene Name
5243	ABCB1	ABC20, Abcb1a, Abcb4, CD243, CLCS, EVI32, GP170, MDR, mdr-3, MDR1, Mdr1a, MDR1B, MGC163296, P-GLYCOPROTEIN, P-GP, Pgy-3, PGY1	ATP-binding cassette, sub-family B (MDR/TAP), member 1
11332	ACOT7	2410041A17Rik, ACH1, ACT, AU015130, AU042212, AW557066, BACH, Brain Acyl-coa Hydrolase, CTE-II, HBACH, LACH, LACH1, MGC105261, MGC1126, Rbach, RP1-120G22.10	acyl-CoA thioesterase 7
204	AK2	ADK2, D4Ertd220e	adenylate kinase 2
64577	ALDH8A1	ALDH12, Aldh8a1 predicted, DJ352A20.2, DKFZp779D2315, MGC138650, Raldh4	aldehyde dehydrogenase 8 family, member A1
56052	ALG1	HMAT1, HMT-1, MGC18946	asparagine-linked glycosylation 1, beta-1,4-mannosyltransferase homolog (S. cerevisiae)
79053	ALG8	AI447372, Gm1089, MGC124750, MGC2840, MGC74399	asparagine-linked glycosylation 8, alpha-1,3-glucosyltransferase homolog (S. cerevisiae)
65062	ALS2CR4	AI853305, DKFZp313L091, FLJ33282, Gm972	amyotrophic lateral sclerosis 2 (juvenile) chromosome region, candidate 4
1174	AP1S1	Adaptin sigma1, AP19, CLAPS1, FLJ92436, MGC188494, SIGMA1A, WUGSC:H DJ0747G18.2	adaptor-related protein complex 1, sigma 1 subunit
55723	ASF1B	1700003K02Rik, AA409591, CIA-II, FLJ10604	ASF1 anti-silencing function 1 homolog B (S. cerevisiae)
259266	ASPM	ASP, CALMBP1, D330028K02Rik, DKFZp686N06184, FLJ10517, FLJ10517 FIS, FLJ10518, FLJ10549, FLJ12505 FIS, FLJ43117, MCPH5, Sha1	asp (abnormal spindle) homolog, microcephaly associated (Drosophila)
6790	AURKA	AIK, AIRK1, ARK1, AU019385, AURA, AURORA A, AURORA KINASE, Aurora Related Kinase1, AURORA2, AURORA2/AIK, AW539821, Ayk1, BTAK, IAK, MGC124935, MGC34538, STK15, STK6, STK7	aurora kinase A
9212	AURKB	AIK2, AIM-1, AIRK2, AL022959, ARK2, AurB, AURORA B, IPL1, Serine/threonine kinase 5, STK-1, STK12, STK5, YRK	aurora kinase B
332	BIRC5	AAC-11, AP14, API4, EPR-1, SURVIVIN, SURVIVIN 2B, Survivin delta ex3, survivin40, TIAP	baculoviral IAP repeat-containing 5
699	BUB1	AL022991, BUB1A, BUB1L, C80208, D2Xrf87, hBUB1	budding uninhibited by benzimidazoles 1 homolog (yeast)
122525	C14ORF28	c14 5270, DRIP1, Gm527, MGC117765, RGD1307621	chromosome 14 open reading frame 28
116028	C16ORF75	A630055G03, A630055G03Rik, BLAP18, Gm537, Gm929, MGC24665, RGD1563163, RMI2	chromosome 16 open reading frame 75
494514	C18ORF56	GOYWU	chromosome 18 open reading frame 56
29071	C1GALT1C1	1500002I11RIK, AB030184, C1GALT2, c38h2-l1, C81205, COSMC, HSPC067, MGC124680, MGC19947, RGD1311230	C1GALT1-specific chaperone 1
713	C1QB	C1q Beta-Chain	complement component 1, q subcomponent, B chain
57415	C3ORF14	3830406C13Rik, AV167947, HT021, MGC36213, RGD1306063	chromosome 3 open reading frame 14
152206	CCDC13	2900041A11Rik, FLJ25467, Gm188, LOC686091, LOC686425	coiled-coil domain containing 13
890	CCNA2	AA408589, CCN1, CCNA, CYCA, CYCLIN A2, CYCLIN-A, MGC156527, p60	cyclin A2
57820	CCNB1IP1	C14orf18, Gm288, HEI10, mei4	cyclin B1 interacting protein 1
9133	CCNB2	CycB2, CYCLIN-B2, HsT17299, MGC108931	cyclin B2
899	CCNF	CycF, CYCLIN F, FBX1, FBXO1	cyclin F
10421	CD2BP2	1500011B02Rik, 2410024K20Rik, AW048183, FWP010, LIN1, Snu40, U5-52K	CD2 (cytoplasmic tail) binding protein 2
952	CD38	ADP-ribosyl cyclase, CD38 ANTIGEN, Cd38-rs1, NAD+ glycohydrolase, T10	CD38 molecule
146059	CDAN1	1500015A01Rik, AI448026, AW492297, CDA-I, CDA1, codanin, DLT, MGC144128, PRO1295	congenital dyserythropoietic anemia, type I
983	CDC2	CDC2 kinase, CDC28A, Cdc2a, CDK1, DKFZp686L20222, GROWTH-ASSOCIATED HISTONE H1 KINASE, MGC111195, P34, p34cdc2	cell division cycle 2, G1 to S and G2 to M
991	CDC20	2310042N09Rik, bA276H19.3, C87100, CDC20A, MGC102824, MGC93111, P55CDC	cell division cycle 20 homolog (S. cerevisiae)
993	CDC25A	CDC25A2, D9Ertd393e	cell division cycle 25 homolog A (S. pombe)
8318	CDC45L	CDC45, Cdc45i, CDC45L2, PORC-PI-1	CDC45 cell division cycle 45-like (S. cerevisiae)
157313	CDCA2	2610311M19RIK, AI586158, FLJ25804, MGC129906, MGC129907, Repo-Man	cell division cycle associated 2
113130	CDCA5	2610036L13Rik, AL024086, AW536684, C85404, MGC16386, RGD1560863, SORORIN	cell division cycle associated 5
83879	CDCA7	2310021G01Rik, AU044109, FLJ14722, FLJ14736, JPO1, MGC112656, MGC34109	cell division cycle associated 7
55143	CDCA8	4831429J16Rik, AU044747, BOR, BOREALIN, D4Ertd421e, DasraB, FLJ10468, FLJ12042, MESRGP	cell division cycle associated 8
1033	CDKN3	2410006H10Rik, CDI1, CDK2-associated dual specificity phosphatase, CIP2, Cyclin Dependent Kinase Inhibitor 3, CYCLIN-DEPENDENT KINASE-ASSOCIATED PROTEIN PHOSPHATASE, FLJ25787, KAP, KAP1, MGC70625	cyclin-dependent kinase inhibitor 3
81620	CDT1	2610318F11Rik, AW545653, C76791, DUP, RIS2	chromatin licensing and DNA replication factor 1
51816	CECR1	ADGF, IDGFL	cat eye syndrome chromosome region, candidate 1
79019	CENPM	2610019I03RIK, AI853711, bK250D10.2, C22orf18, MGC861, PANE1, RGD1307309	centromere protein M
629	CFB	AI195813, AI255840, BF, BFD, C2, CFAB, COMPLEMENT FACTOR B, Da1-24, Factor B, FB, FBI12, GBG, H2-Bf, MGC94594, PBF2, Properdin	complement factor B
1117	CHI3L2	CHONDROCYTE PROTEIN 39, HUMTCHIT, YKL-39	chitinase 3-like 2
150468	CKAP2L	2010016H04Rik, 2610318C08Rik, AV070319, FLJ40629, LOC688100, MGC39683	cytoskeleton associated protein 2-like
1163	CKS1B	2410005G18Rik, 2610005D03Rik, AA407784, CDC28 REGULATORY SUBUNIT 1B, CKS1, CKSHS1, PNAS-16, PNAS-18, RGD1561797, sid1334, Sid1334p, Suc1	CDC28 protein kinase regulatory subunit 1B
1240	CMKLR1	CHEMERINR, CHEMR23, DEZ, Gpcr27, mcmklr1, MGC126105, MGC126106	chemokine-like receptor 1
129607	CMPK2	1200004E04Rik, LOC129607, TDKI, TYKI, UMP-CMPK2	cytidine monophosphate (UMP-CMP) kinase 2, mitochondrial
112616	CMTM7	AI481279, CKLFSF7, FLJ30992	CKLF-like MARVEL transmembrane domain containing 7
1397	CRIP2	0610010I23Rik, AW743261, C77570, CRIP, Crp, CRP2, CRP4, Cysteine-rich protein 2, ESP1, Hlp	cysteine-rich protein 2
1075	CTSC	AI047818, CATC, CATHEPSIN C, CPPI, DIPEPTIDYL PEPTIDASE I, DPP-I, DPP1, HMS, JP, JPD, PALS, PLS, Preprodipeptidyl Peptidase1	cathepsin C
55086	CXORF57	AI132325, D330045A20RIK, FLJ10178, FLJ14191, LOC501670, LOC679381, LOC680663, MGC188110, RP11-647M7.1, RP23-219K12.1	chromosome X open reading frame 57
79077	DCTPP1	2410015N17Rik, AI854235, CDA03, MGC5627, RS21-C6, Xtp3tpa	dCTP pyrophosphatase 1
55601	DDX60	9830118M07, BC013672, FLJ10787, FLJ20035, MGC19297, RGD1560014	DEAD (Asp-Glu-Ala-Asp) box polypeptide 60
9249	DHRS3	DD83.1, ineligibledhrs3, MGC125166, RDH17, Retinal Short Chain Dehydrogenase/Reductase, Retinal short-chain dehydrogenase/reductase 1, RETSDR1, Rsdr1, SDR1, SDR16C1, Short-chain dehydrogenase/reductase member 1	dehydrogenase/reductase (SDR family) member 3
79132	DHX58	B430001I08Rik, D11LGP2, D11LGP2E, LGP2, LPG2, RGD1310093, RP23-390D17.5	DEXH (Asp-Glu-X-His) box polypeptide 58
9787	DLGAP5	C77459, C86398, DLG7, HURP, KIAA0008, mKIAA0008	discs, large (Drosophila) homolog-associated protein 5
1802	DPH2	9130020C19Rik, AI467389, DPH2L2, MGC109459	DPH2 homolog (S. cerevisiae)
1841	DTYMK	AU044245, CDC8, D10Ertd203e, FLJ44192, mtmk, Tmk, TMPK, TYMK, TYPK	deoxythymidylate kinase (thymidylate kinase)
1870	E2F2	9230110J10, E130207A07	E2F transcription factor 2
440275	EIF2AK4	2610011M03, GCN2, KIAA1338, MGCN2	eukaryotic translation initiation factor 2 alpha kinase 4
94240	EPSTI1	2310046K10Rik, 5033415K03Rik, BRESI1, MGC108925, MGC29634, RGD1563207	epithelial stromal interaction 1 (breast)
2108	ETFA	2010200I21Rik, D9Ertd394e, Electron transferring flavoprotein, EMA, ETF, GA2, MADD	electron-transfer-flavoprotein, alpha polypeptide
2109	ETFB	0610009I16Rik, 2810441H06Rik, FP585, MADD, MGC94808	electron-transfer-flavoprotein, beta polypeptide
2171	FABP5	C-FABP, DA11, E-FABP, Fabp epithelial, KLBP, MAL1, PA-FABP	fatty acid binding protein 5 (psoriasis-associated)
84191	FAM96A	5730536A07Rik, FLJ22875, MGC105538, RGD1307481	family with sequence similarity 96, member A
55215	FANCI	BC025462, FLJ10719, KIAA1794, MGC38195, MGC38407, MITOCHONDRIAL DNA POLYMERASE GAMMA	Fanconi anemia, complementation group I
55711	FAR2	A230046P18, AW048109, BC055759, FLJ10462, MGC67167, MLSTD1, RGD1565966, SDR10E2	fatty acyl CoA reductase 2
26271	FBXO5	2510044I10Rik, C85305, EMI1, FBX5, Fbxo31	F-box protein 5
26270	FBXO6	AA408845, FBG2, FBS2, FBX6, FBX6A, Fbx6b, FBXO6B	F-box protein 6
2237	FEN1	AW538437, MF1, MGC94425, RAD2	flap structure-specific endonuclease 1
10875	FGL2	AI385601, FIBRINOGEN-LIKE 2, FIBROLEUKIN, musfiblp, pT49, T49	fibrinogen-like 2
401261	FLJ38717	FLJ40915	FLJ38717 protein
2618	GART	Adenosine3, AIRS, FTRG, Gaps, GARS, GARTF, MGC47764, PAIS, PGFT, PRGS	phosphoribosylglycinamide formyltransferase, phosphoribosylglycinamide synthetase, phosphoribosylaminoimidazole synthetase
2625	GATA3	HDR, MGC2346, MGC5199, MGC5445	GATA binding protein 3
2629	GBA	betaGC, Gba, GBA1, GC, GCase, GCB, GLUC, GLUCOCEREBROSIDASE, GLUCOSYLCERAMIDASE	glucosidase, beta; acid (includes glucosylceramidase)
2633	GBP1	5830475C06, GBP1, GBPI, IFI67-K, MAG-1, MGC124334, Mpa-1	guanylate binding protein 1, interferon-inducible, 67kDa
115361	GBP4	AW228655, Gbp3, GBP4, Mpa2	guanylate binding protein 4
115362	GBP5	5330409J06Rik, Gbp5a	guanylate binding protein 5
8836	GGH	gamma-GH, GH, LOC667301, MGC105496	gamma-glutamyl hydrolase (conjugase, folylpolygammaglutamyl hydrolase)
51659	GINS2	2210013I18Rik, 4833427B12RIK, AI323585, HSPC037, LOC51659, PFS2, PSF2, RGD1311055	GINS complex subunit 2 (Psf2 homolog)
10539	GLRX3	bA500G10.4, FLJ11864, GLRX4, GRX3, GRX4, MGC105380, PICOT, TXNL2, TXNL3	glutaredoxin 3
373156	GSTK1	0610025I19Rik, AW260476, GST, GST class-kappa, GST13, GST13-13, GSTK1-1, GSTkappa, hGSTK1, LOC51064	glutathione S-transferase kappa 1
51191	HERC5	1700121D12Rik, 2510038N07RIK, 4930427L17Rik, AI451296, CEB1, CEBP1, HECT DOMAIN AND RID 5, Herc6, KIAA0032, LOC51191	hect domain and RLD 5
55008	HERC6	1700121D12Rik, 2510038N07Rik, 4930427L17Rik, AI451296, CEB1, FLJ20637, Herc5, KIAA0032	hect domain and RLD 6
8820	HESX1	ANF, HES-1, MGC138294, RGD1563858, RPX	HESX homeobox 1
25994	HIGD1A	2210020B17Rik, 7420700H20Rik, AI303276, AW049839, DKFZp564K247, ENSMUSG00000044330, Gm9790, HIG1, HIMP1	HIG1 hypoxia inducible domain family, member 1A
55355	HJURP	6430706D22Rik, C330011F01Rik, DKFZP762E1312, FAKTS, Gm975, hFLEG1, LOC100038822, mfleg1, MGC66590, RGD1305846, URLC9	Holliday junction recognition protein
3161	HMMR	AA386826, CD168, IHABP, MGC119494, MGC119495, RHAMM	hyaluronan-mediated motility receptor (RHAMM)
3251	HPRT1	C81579, GPT, HGPRT, Hgprtase, HPGRT, HPRT, Hypoxanthine Phosphoribosyltransferase, MGC103149, MGC112554	hypoxanthine phosphoribosyltransferase 1
3382	ICA1	69kDa, ICA69, ICAp69	islet cell autoantigen 1, 69kDa
3429	IFI27	1110013J02Rik, 2900026P10Rik, D12ERTD647E, FAM14D, Ifi27l, Ifi27l1, IRG1, ISG12, isg12(a), ISG12A, MGC149996, P27	interferon, alpha-inducible protein 27
3430	IFI35	2010008K16Rik, AW986054, FLJ21753, IFP35, IPF35, MGC108976	interferon-induced protein 35
10964	IFI44L	C1orf29, GS3686, H28, H28-1, HISTOCOMPATIBILITY 28, LOC100129349, NS1178	interferon-induced protein 44-like
2537	IFI6	6-16, FAM14C, G1P3, IFI-6-16, IFI6-26, IFN ALPHA REGULATED, IFN6-16, INTERFERON ALPHA INDUCIBLE, INTERFERON INDUCIBLE PEPTIDE (6-16), ISG6-16	interferon, alpha-inducible protein 6
3434	IFIT1	2010002M12Rik, AW412491, G10P1, GARG-16, Gm14446, IFI-56, IFI56-K, Ifit1lb, IFN STIMULATED GENE 56, IFN/TETRA1, IFN56K, IFNAI1, INTERFERON INDUCIBLE, INTERFERON INDUCIBLE 56KD, ISG56, OTTMUSG00000016644, P56, RNM561	interferon-induced protein with tetratricopeptide repeats 1
3437	IFIT3	CIG-41, CIG-49, GARG-49, I830012O16Rik, IFI-60K, Ifi49, IFI60, IFIT4, IRG2, ISG-561, ISG60, MGC107331, MGC94037, RIG-G	interferon-induced protein with tetratricopeptide repeats 3
8519	IFITM1	1110036C17Rik, 9-27, CD225, HUM927A, IFI17, IFI9-27, IFIM1, IFM1 9-27, IFN9-27, ISG9-27, LEU13, MGC107121, MIL2	interferon induced transmembrane protein 1 (9-27)
10581	IFITM2	1-8D, fragilis3, Ifi 16, IFITM3L, Ifitml, IFN1-8D, Interferon induced transmembrane protein 3-like, MGC102396, MGC72804, mil-3, Rat8	interferon induced transmembrane protein 2 (1-8D)
10410	IFITM3	1-8U, 1110004C05Rik, Cd225, Cdw217, Fgls, Fragilis, IFN1-8U, Interferon beta induced, Interferon induced, Interferon inducible, IP15, mil-1, rat8	interferon induced transmembrane protein 3 (1-8U)
9807	IP6K1	1200016D08Rik, AU022776, IHPK1, InsP6, InsP6K1, Itpk6, MGC9925, PiUS	inositol hexakisphosphate kinase 1
3665	IRF7	IRF-7H, IRF7A, MGC125013	interferon regulatory factor 7
9636	ISG15	100038882, G1P2, Gip2, HUMIFN15K, IFI-15K, IFI15, IFN-ALPHA-INDUCIBLE, IFN-INDUCIBLE PROTEIN 15 KD, IFN15/17, IGI15, INTERFERON-INDUCED 17-KDA, IP17, Irfp, Isg15/17, LOC100044225, MGC103144, MGC130321, MGC18616, UCRP	ISG15 ubiquitin-like modifier
347365	ITIH5L	dJ14O9.1, Gm386, UNQ6369	inter-alpha (globulin) inhibitor H5-like
9768	KIAA0101	2810417H13RIK, AA409629, L5, MGC29306, mKIAA0101, NRG1, Ns5apt9, NS5ATP9, OEATC-1, p15 PAF, p15(PAF), PAF	KIAA0101
3832	KIF11	EG5, HKSP, Kif8, Kifl1, KNSL1, TRIP5	kinesin family member 11
9493	KIF23	3110001D19Rik, C87313, CHO1, Kinesin-like 5, KNSL5, MKLP-1	kinesin family member 23
3800	KIF5C	FLJ44735, Khc, KIAA0531, Kif5c (predicted), KINN, MGC111478, mKIAA0531, NKHC, NKHC-2	kinesin family member 5C
3833	KIFC1	100042970, Gm4137, HSET, KIFC5A, Kifc5b, KINESIN-RELATED, KNSL2, MGC1202, MGC149736, MGC149737, MGC76666, MGC94918, MHCB, MKLP2	kinesin family member C1
3902	LAG3	CD223, Ly66, MGC108901	lymphocyte-activation gene 3
27074	LAMP3	1200002D17Rik, CD208, DC-LAMP, LAMP, LIMP1, TSC403	lysosomal-associated membrane protein 3
51056	LAP3	2410015L10Rik, AA410100, LAP, LAPEP, Leucine aminopeptidase, PEP7, PEPS	leucine aminopeptidase 3
55132	LARP1B	DKFZp686L13217, FLJ10378, LARP2, MGC117277, MGC75174	La ribonucleoprotein domain family, member 1B
3959	LGALS3BP	90K, BTBD17B, CyCAP, M2bp, MAC-2-BP, MGC93166, PPICAP	lectin, galactoside-binding, soluble, 3 binding protein
4001	LMNB1	ADLD, LAMIN, LAMIN B, LAMIN B1, LMN, LMN2, LMNB, MGC111419	lamin B1
26010	LOC26010	2810022L02Rik, A230104H11Rik, AA987173, AI480531, AI842453, AW413586, DKFZp564A2416, DNAPTP6, RGD1309930	viral DNA polymerase-transactivated protein 6
729505	LOC729505	671242, Gm9525	hypothetical LOC729505
729739	LOC729739		hypothetical LOC729739
51631	LUC7L2	4930471C18Rik, AA522013, AU015269, CGI-59, CGI-74, FLJ10657, LUC7B2	LUC7-like 2 (S. cerevisiae)
4061	LY6E	9804, Ly67, RIG-E, SCA-2, Thymic Shared Antigen 1, TSA-1	lymphocyte antigen 6 complex, locus E
4173	MCM4	19G, AI325074, AU045576, CDC21, CDC21 homolog, CDC54, hCdc21, KIAA4003, mcdc21, Mcmd4, MGC33310, mKIAA4003, P1-CDC21	minichromosome maintenance complex component 4
10445	MCRS1	C78274, Gm13127, ICP22BP, INO80Q, MCRS2, MGC103140, MGC109421, MGC117915, Microspherule protein 1, MSP58, OTTMUSG00000010550, P78	microspherule protein 1
4190	MDH1	B230377B03RIK, D17921, Malate dehydrogenase 1 cytoplasmic, Malate dehydrogenase 1 nad soluble, Mdh, MDH-s, MDHA, Mdhl, MDL1, MGC:1375, MOR2	malate dehydrogenase 1, NAD (soluble)
9833	MELK	AI327312, HPK38, KIAA0175, Maternal embryonic leucine zipper kinase, mKIAA0175, MPK38, Protein kinase PK38	maternal embryonic leucine zipper kinase
84820	MGC13098	RPB11-phi	polymerase (RNA) II (DNA directed) polypeptide J4, pseudogene
11043	MID2	FLJ37715, FLJ41813, FXY2, LOC286440, Midin 2, Midline defect 2, RGD1565674, RNF60, TRIM1	midline 2
84057	MND1	2610034E18Rik, AI591601, GAJ, RGD1309007, TAC3 variant 2	meiotic nuclear divisions 1 homolog (S. cerevisiae)
4489	MT1A	METALLOTHIONEIN, MGC32848, MT, MT1, MT1S, MTC	metallothionein 1A
4493	MT1E	AA409533, LOC682651, LOC689415, Metallothionein 2, MT-II, MT1, MT1B, Mt2, Mt2a, MTD	metallothionein 1E
4502	MT2A	METALLOTHIONEIN 2A, METALLOTHIONEIN IIA, MT2	metallothionein 2A
4522	MTHFD1	C1-tetrahydrofolate synthase, C1-TETRAHYDROFOLATE SYNTHASE C, CYTOPLASMIC C1-THF SYNTHASE, DCS, E430024A07Rik, LOC64300, MTHFC, MTHFD, NEUT2	methylenetetrahydrofolate dehydrogenase (NADP+ dependent) 1, methenyltetrahydrofolate cyclohydrolase, formyltetrahydrofolate synthetase
4599	MX1	AI528743, IFI-78K, IFI78, MX, Mx2, Mx2 + Mx3, Mx3, MXA, MYX1, p78	myxovirus (influenza virus) resistance 1, interferon-inducible protein p78 (mouse)
4600	MX2	AI528743, AI893580, IFI78, Mx, Mx1, Mx3, Mxa-1, MXB, MYX2	myxovirus (influenza virus) resistance 2 (mouse)
1463	NCAN	C230035B04, CSPG3, FLJ44681, NEUR, NEUROCAN, TGFBIT	neurocan
64151	NCAPG	CAP-G, CHCG, FLJ12450, HCAP-G, MGC126525, NCAPG, NY-MEL-3, RGD1562646	non-SMC condensin I complex, subunit G
4704	NDUFA9	1010001N11Rik, 39 Kda, ci, Complex I-39KD, MGC111043, NADH UBIQUINONE OXYDOREDUCTASE, ND39, NDUFA9, NDUFS2L, SDR22E1	NADH dehydrogenase (ubiquinone) 1 alpha subcomplex, 9, 39kDa
4751	NEK2	AA617254, C77054, HsPK21, NLK1	NIMA (never in mitosis gene a)-related kinase 2
91624	NEXN	1110046H09Rik, AA553326, AF056034, Loc246172, MGC104234, MGC138865, MGC138866, NELIN, NEXILIN	nexilin (F actin binding protein)
4830	NME1	AL024257, AWD, GAAD, NB, NBS, NDKA, NDPK-A, NM23, NM23-H1, NM23-M1, NM23A, Nucleotide diphosphate kinase beta	non-metastatic cells 1, protein (NM23A) expressed in
4924	NUCB1	B230337F23RIK, C77483, Calnuc, DKFZp686A15286, FLJ40471, MTEST82, NUC, Nucb, NUCLEOBINDIN 1	nucleobindin 1
51203	NUSAP1	2610201A12Rik, AI481307, ANKT, AW547774, BB165529, BM037, FLJ13421, HQ0310 PRO0310P1, LNP, NuSAP, PRO0310p1, Q0310, SAPL	nucleolar and spindle associated protein 1
4938	OAS1	2',5'-oligoadenylate synthetase, 2'-5' OLIGO A SYNTHETASE E, 2'5' OLIGOADENYLATE SYNTHETASE1, 2-5A SYNTHETASE, AI449562, IFI-4, L2, L3, MGC93097, Mmu-L, Mmu-L2, OAS1A, Oas1c, Oas1g, OIAS, Oias-1, OIASI	2',5'-oligoadenylate synthetase 1, 40/46kDa
4939	OAS2	2'5' OLIGOADENYLATE SYNTHETASE2, MGC78578, Oasl11, P69	2'-5'-oligoadenylate synthetase 2, 69/71kDa
4940	OAS3	2',5'-OAS, MGC133260, Oas3, Oasl10, p100	2'-5'-oligoadenylate synthetase 3, 100kDa
8638	OASL	7530414C13Rik, Oasl1, oasl9, p59OASL, TRIP14	2'-5'-oligoadenylate synthetase-like
11339	OIP5	5730547N13RIK, hMIS18beta, LINT-25, MIS18beta, RGD1564263 predicted, RGD1564263_predicted	Opa interacting protein 5
5016	OVGP1	120kDa, AU016433, AU019448, CHIT5, EGP, MOGP, Mogp1, MUC9, OGP, Oviductin	oviductal glycoprotein 1, 120kDa
64761	PARP12	9930021O16, AA409132, AA536654, FLJ22693, MST109, MSTP109, ZC3H1, ZC3HDC1	poly (ADP-ribose) polymerase family, member 12
54625	PARP14	1600029O10RIK, BAL2, BC021340, CoaSt6, KIAA1268, MGC29390, mKIAA1268, RGD1310490	poly (ADP-ribose) polymerase family, member 14
83666	PARP9	AW214463, Bagl, BAL, BAL1, BC003281, DKFZp666B0810, DKFZp686M15238, FLJ26637, FLJ35310, FLJ41418, FLJ43593, MGC156739, MGC7868, MGC:7868, RGD1307534	poly (ADP-ribose) polymerase family, member 9
55872	PBK	2810434B10Rik, AW538537, D14Ertd732e, FLJ14385, Nori-3, SPERMATOGENESIS RELATED PROTEIN KINASE, SPK, TOPK	PDZ binding kinase
5106	PCK2	1810010O14Rik, 9130022B02RIK, PEPCK, PEPCK-M, PEPCK2	phosphoenolpyruvate carboxykinase 2 (mitochondrial)
5111	PCNA	MGC8367, Pcna/cyclin, PCNAR	proliferating cell nuclear antigen
27250	PDCD4	197/15A, D19Ucla1, Dug, H731, MA-3, MGC33046, MGC33047, PROGRAMMED CELL DEATH 4, TIS, Topoisomerase-inhibitor suppressed	programmed cell death 4 (neoplastic transformation inhibitor)
51316	PLAC8	C15, D5Wsu111e, Onzin	placenta-specific 8
10733	PLK4	1700028H20, AI385771, SAK, STK18	polo-like kinase 4 (Drosophila)
5358	PLS3	AI115446, AL024105, T-fimbrin, T-PLASTIN	plastin 3 (T isoform)
10721	POLQ	A430110D14Rik, DKFZp781A0112, POLH, PRO0327	polymerase (DNA directed), theta
79144	PPDPF	0610012G23Rik, 2610317A05Rik, 2700038C09RIK, 3110053G12Rik, C20orf149, dJ697K14.9, FLJ21046, MGC108808, MGC2479, RGD1310660, RP23-401L17.4	pancreatic progenitor cell differentiation and proliferation factor homolog (zebrafish)
5499	PPP1CA	C1, dism2, MGC15877, MGC1674, PP-1A, Pp-1c, PP1 ALPHA, PP1 Alpha C, PP1C ALPHA, PPP1A, Ppp1c, Ser/Thr Phosphatase Type1 alpha	protein phosphatase 1, catalytic subunit, alpha isoform
7799	PRDM2	4833427P12Rik, E330024L24Rik, Gm1033, HUMHOXY1, KMT8, MTB-ZF, RIZ, RIZ1, RIZ2, Znfpr1c1	PR domain containing 2, with ZNF domain
5052	PRDX1	ENHANCER, Hbp23, MGC108617, MSP23, NKEFA, OSF-3, PAG, PAGA, PAGB, PEROXIREDOXIN 1, PEROXYREDOXIN 1, PrdxI, PRX I, PRX1, TDPX2, TDX2, TPX2, TPxA	peroxiredoxin 1
10935	PRDX3	AOP-1, AW822249, D0Tohi1, Ef2l, MER5, MGC104387, MGC24293, PRO1748, PRX III, Prx3, SP-22, TDXM, THIOREDUCTASE DEPENDANT PEROXIDE REDUCTASE	peroxiredoxin 3
27166	PRELID1	2610524G07Rik, CGI-106, MGC109157, MGC87972, PRELI, PX19, RGD1308082	PRELI domain containing 1
85441	PRIC285	BC006779, FLJ00244, KIAA1769, LOC200213, MGC132634, MGC138228, MGC63178, mKIAA1769, mPDIP1, PDIP-1, Pric285, RGD1306056, RP23-401M24.3	peroxisomal proliferator-activated receptor A interacting complex 285
112476	PRRT2	DKFZp547J199, FLJ25513, LOC112476, PRRT2, RGD1564195	proline-rich transmembrane protein 2
5685	PSMA4	20S PROTEASOME ALPHA 4 SUBUNIT, C9, HC9, HsT17706, Macropain subunit C9, MGC111191, MGC12467, MGC24813, PMSA4, Proteasome subunit c9, PSC9	proteasome (prosome, macropain) subunit, alpha type, 4
5686	PSMA5	Aa409047, Macropain zeta chain, MGC102091, MGC117302, MGC118067, MGC125802, MGC125803, MGC125804, PSC5, ZETA	proteasome (prosome, macropain) subunit, alpha type, 5
5690	PSMB2	AU045357, AW108089, BETA 2 PROTEASOME SUBUNIT, C7-I, D4Wsu33e, HC7-I, MGC104215, MGC126885	proteasome (prosome, macropain) subunit, beta type, 2
5696	PSMB8	20s proteosome subunit, Beta 5i, BETA 5I IMMUNOPROTEASOME SUBUNIT, D6S216, D6S216E, large multifunctional protease-7, LMP-7, Lmp8, MGC124945, MGC1491, proteasome subunit Y, PSMB5i, Rc1, RING10	proteasome (prosome, macropain) subunit, beta type, 8 (large multifunctional peptidase 7)
5698	PSMB9	Beta 1i, BETA 1I IMMUNOPROTEASOME SUBUNIT, large multifunctional protease 2, LMP-2, MGC70470, proteasome subunit X, PSMB6i, RING12	proteasome (prosome, macropain) subunit, beta type, 9 (large multifunctional peptidase 2)
5720	PSME1	11S PROTEASOME ALPHA SUBUNIT, AW413925, IFI5111, MGC113815, MGC8628, PA28A, PA28ALPHA, protease (prosome) 28 subunit, alpha, Proteasome (prosome, macropain) 28 subunit, alpha, Proteasome activator pa28 alpha subunit, REGalpha	proteasome (prosome, macropain) activator subunit 1 (PA28 alpha)
5721	PSME2	11S PROTEASOME BETA SUBUNIT, AA589371, AI788882, PA28B, PA28BETA, REGbeta	proteasome (prosome, macropain) activator subunit 2 (PA28 beta)
80142	PTGES2	0610038H10Rik, C79137, C9orf15, FLJ14038, GBF-1, MGC11289, MGC6845, MPGES2, PGE2, PGES2	prostaglandin E synthase 2
9232	PTTG1	AW555095, C87862, EAP1, HPTTG, MGC126883, MGC138276, PDS1, Pituitary tumor transforming 1, PITUITARY TUMOR TRANSFORMING GENE PROTEIN1, PTTG, Pttg3, SECURIN, TUTR1	pituitary tumor-transforming 1
25945	PVRL3	2610301B19Rik, 3000002N23Rik, 4921513D19Rik, AA407785, AU016832, AW538082, CD113, CDw113, DKFZP566B0846, FLJ90624, NECTIN3, PPR3, PRR3, PVRR3	poliovirus receptor-related 3
4218	RAB8A	AA409338, MEL, MGC124948, RAB8	RAB8A, member RAS oncogene family
10635	RAD51AP1	2510006L10Rik, LOC683109, MGC156698, PIR51, RAB22, RAD51-INTERACTING	RAD51 associated protein 1
5984	RFC4	A1, AI894123, AU040575, MGC27291, p37, RFC P37, RFC37	replication factor C (activator 1) 4, 37kDa
5995	RGR		retinal G protein coupled receptor
338879	RNASE10	4930474F22Rik, LOC338879, RGD1310415, RNASE9	ribonuclease, RNase A family, 10 (non-active)
9025	RNF8	3830404E21Rik, AIP37, FLJ12013, KIAA0646, MGC116114	ring finger protein 8
116832	RPL39L	RIBOSOMAL, RPL39L1	ribosomal protein L39-like
219285	SAMD9L	AA175286, C7ORF6, DRIF2, ESTM25, FLJ39885, KIAA2005, mKIAA2005, UEF1	sterile alpha motif domain containing 9-like
710	SERPING1	C1 INHIBITOR, C1-INH, C1IN, C1NH, Complement C1 Inhibitor, HAE1, HAE2, MGC72585, PLASMA PROTEASE C1 INHIBITOR	serpin peptidase inhibitor, clade G (C1 inhibitor), member 1
51460	SFMBT1	DKFZp434L243, MGC93349, RU1, SFMBT, Smr	Scm-like with four mbt domains 1
23678	SGK3	2510015P22Rik, A330005P07Rik, CISK, DKFZp781N0293, fy, fz, SGK2, SGKL	serum/glucocorticoid regulated kinase family, member 3
51246	SHISA5	2310008D10Rik, 6430628I05Rik, hShisa5, MGC94600, mShisa5, SCOTIN	shisa homolog 5 (Xenopus laevis)
284129	SLC26A11	F630021I08RIK, MGC46523, RP23-25M3.3	solute carrier family 26, member 11
3431	SP110	5031415C07RIK, 5830484A20RIK, ENSMUSG00000075603, FLJ22835, IFI41, IFI75, IPR1, LOC100041034, MGC124651, NUCLEAR PHOSPHOPROTEIN, VODI	SP110 nuclear body protein
6772	STAT1	2010005J02Rik, AA408197, DKFZp686B04100, ISGF-3, p91, STAT1 ALPHA, Stat1 beta, Stat1 p91, STAT91, TRANSCRIPTION FACTOR SIGNAL TRANSDUCER AND ACTIVATOR	signal transducer and activator of transcription 1, 91kDa
6773	STAT2	1600010G07Rik, AW496480, ISGF-3, MGC59816, P113, STAT113	signal transducer and activator of transcription 2, 113kDa
3925	STMN1	19K, AI131641, C1orf215, FLJ32206, Lag, LAP18, LOC100039888, Metablastin, MGC138869, MGC138870, MGC72884, OP18, OTTMUSG00000000267, p18, p19, Phosphoprotein p19, pig, PP17, PP18, PP19, PR22, prosolin, SMN, STATHMIN	stathmin 1
10474	TADA3L	1110004B19Rik, ADA3, AI987856, FLJ20221, FLJ21329, HADA3, MGC114459	transcriptional adaptor 3 (NGG1 homolog, yeast)-like
6890	TAP1	ABC17, ABCB2, APT1, Cim, D6S114E, FLJ26666, FLJ41500, Ham-1, MGC124549, MTP1, PSF1, RING4, TAP, TAP1*0102N, TAP1N, TRANSPORTER 1 (MDR/TAP), TRANSPORTER 1 ATP-BINDING CASSETTE SUBFAMILY B, Y3	transporter 1, ATP-binding cassette, sub-family B (MDR/TAP)
6907	TBL1X	5330429M20, EBI, RGD1563868, SMAP55, TBL1	transducin (beta)-like 1X-linked
7027	TFDP1	DP-1, DRTF1, TB2/DP1	transcription factor Dp-1
9984	THOC1	3110002N20Rik, AW107452, HPR1, LRRGT00070, MGC28284, NMP-84, P84, P84N5	THO complex 1
81789	TIGD6	DKFZp761E2110	tigger transposable element derived 6
8914	TIMELESS	C77407, Debt69, FLJ12640, FLJ20714, HTIM, TIM, TIM1, TIMELESS1	timeless homolog (Drosophila)
54962	TIPIN	1110005A05Rik, 1110018P21Rik, FLJ20516, MGC114381, RGD1564084	TIMELESS interacting protein
7083	TK1	D530002A18Rik, EG619653, Thymidine Kinase 1, TK, Tk1a, Tk1b, TK2	thymidine kinase 1, soluble
8743	TNFSF10	A330042I21RIK, AI448571, Apo-2 ligand, APO-2L, CD253, Ly81, TL2, TRAIL	tumor necrosis factor (ligand) superfamily, member 10
10673	TNFSF13B	BAFF, BLYS, CD257, D8Ertd387e, delta BAFF, DTL, MGC124060, MGC124061, RGD1561519, TALL-1, THANK, TNFSF20, ZTNF4	tumor necrosis factor (ligand) superfamily, member 13b
7153	TOP2A	DNA TOPOISOMERASE II ALPHA, TOP2, TOPO II, TOPO2 ALPHA, TOPOISOMERASE II ALPHA, TP2A	topoisomerase (DNA) II alpha 170kDa
90313	TP53I13	1300007F04Rik, 2410019G02Rik, DSCP1, LOC90313, RGD1559818, Trp53i13	tumor protein p53 inducible protein 13
22974	TPX2	2610005B21Rik, C20orf1, C20orf2, DIL-2, FLS353, GD:C20orf1, HCA519, HCTP4, p100, PROLIFERATION ASSOCIATED NUCLEAR PROTEIN P100, REPP86, RESTRICTED EXPRESSED PROLIFERATION ASSOCIATED PROTEIN 100	TPX2, microtubule-associated, homolog (Xenopus laevis)
10346	TRIM22	GPSTAF50, RNF94, STAF50, STIMULATED TRANS-ACTING FACTOR (50 KDA)	tripartite motif-containing 22
10024	TROAP	AW476063, E130301L11RIK, TASTIN	trophinin associated protein (tastin)
115669	TTC6	MGC119358, MGC119360, MGC119361, TTC6	tetratricopeptide repeat domain 6
7272	TTK	AL022661, ESK, Esk1, FLJ38280, MPS1, MPS1L1, PYT	TTK protein kinase
203068	TUBB	AA408537, AI596182, B130022C14RIK, Beta tubulin, Beta tubulin 1, M(beta)5, M40, MGC117247, MGC16435, OK/SW-CL.56, TUBB1, TUBB5, TUBULIN BETA 5	tubulin, beta
1890	TYMP	2900072D10Rik, ECGF1, GLIOSTATIN, HPD-ECGF, MGC108801, MGC112734, MNGIE, PD-ECGF, Pdgfec, THYMIDINE PHOSPHORYLASE, TP	thymidine phosphorylase
7298	TYMS	HST422, MGC156654, MGC88736, THYMIDYLATE SYNTHASE, TMS, TS	thymidylate synthetase
11065	UBE2C	1110015A16Rik, CYCLIN-SELECTIVE UBIQUITIN CARRIER, D2Ertd695e, dJ447F3.2, E2C, UBCH10, UBIQUITIN CARRIER PROTEIN E2C	ubiquitin-conjugating enzyme E2C
7328	UBE2H	1500009C23Rik, AI181839, AI326965, AI462483, AW227540, E2-20K, E2h, E2H10, FLJ20866, N28148, UBC8, UBCH, UBCH2, Ube2h	ubiquitin-conjugating enzyme E2H (UBC8 homolog, yeast)
9246	UBE2L6	2810489I21Rik, MGC40331, RIG-B, UBCE8, UBCH8, Ubcm8	ubiquitin-conjugating enzyme E2L 6
29089	UBE2T	2700084L22Rik, C80607, HSPC150, PIG50, RGD1310816, UBCH17, UBIQUITIN-CONJUGATING ENZYME E2 HOMOLOG	ubiquitin-conjugating enzyme E2T (putative)
7347	UCHL3	LOC679036, RGD1561196, Ubiquitin thiolesterase	ubiquitin carboxyl-terminal esterase L3 (ubiquitin thiolesterase)
29128	UHRF1	Ac2-121, AL022808, FLJ21925, hNP95, ICBP90, MGC138707, NP95, RNF106	ubiquitin-like with PHD and ring finger domains 1
9686	VGLL4	BC048841, KIAA0121, MGC109514, MGC54805, VGL-4	vestigial like 4 (Drosophila)
89891	WDR34	3200002I06Rik, bA216B9.3, MGC103259, MGC20486, MGC95297, RP11-216B9.5	WD repeat domain 34
7476	WNT7A	AI849442, px, tw	wingless-type MMTV integration site family, member 7A
54739	XAF1	BIRC4BP, Fbxo39, HSXIAPAF1, RP24-450M24.4, XIAPAF1	XIAP associated factor 1
9765	ZFYVE16	AI035632, B130024H06RIK, B130031L15, DKFZp686E13162, ENDOFIN, KIAA0305, mKIAA0305, RGD1564784	zinc finger, FYVE domain containing 16
9422	ZNF264	Zfp264	zinc finger protein 264
55893	ZNF395	DKFZP434K1210, HDBP2, PBF, PRF-1, Si-1-8-14, Zfp395	zinc finger protein 395
136051	ZNF786	A730012O14RIK, DKFZP762I137, MGC156120, Zfp786	zinc finger protein 786
11130	ZWINT	2010007E07Rik, 2600001N01Rik, D10Ertd749e, HZwint-1, KNTC2AP, MGC117174, Snap25 interacting protein 30, ZWINT, ZWINT-1	ZW10 interactor
