# Supplementary material for: Genome-Wide mRNA Expression Correlates of Viral Control in CD4+ T-Cells from HIV-1-Infected Individuals
Source: PLoS Pathog. 2010 Feb 26;6(2):e1000781. doi: 10.1371/journal.ppat.1000781 (PMC2829051; doi:10.1371/journal.ppat.1000781)
Supplement: Table S6 — List of interferon regulated genes. (0.03 MB XLS) [file ppat.1000781.s008.xls]

## Sheet: Table S5
Table S6: List of interferon regulated genes
Compiled from Bowie et al 2008). Nat Rev Immunol 8: 911-922.
Entrez gene ID	Approved gene symbol	Nominal p. value	FDR-adjusted p. value	direction of effect
3430	IFI35	1.75418e-09	2.36917e-05	+
4599	MX1	4.41122e-09	3.8458e-05	+
4939	OAS2	8.15958e-09	3.8458e-05	+
3437	IFIT3	9.97102e-08	0.00021797	+
9636	ISG15	1.07194e-07	0.00021797	+
2537	IFI6	2.15831e-07	0.000275343	+
6772	STAT1	2.67759e-07	0.000296981	+
4938	OAS1	3.06871e-07	0.000297582	+
4940	OAS3	1.08304e-06	0.000622125	+
5696	PSMB8	1.24162e-06	0.00067522	+
6773	STAT2	3.22634e-06	0.00146778	+
10346	TRIM22	5.46104e-06	0.0020985	+
6890	TAP1	1.50261e-05	0.00428831	+
3434	IFIT1	3.10708e-05	0.00644703	+
8519	IFITM1	3.30603e-05	0.00669465	+
60489	APOBEC3G	4.44445e-05	0.00837124	+
8638	OASL	5.20959e-05	0.00897501	+
85363	TRIM5	0.000120433	0.0142655	+
3717	JAK2	0.000140265	0.0154519	+
200316	APOBEC3F	0.000569619	0.0357308	+
103	ADAR	0.000731903	0.0408894	+
10379	IRF9	0.000837869	0.043873	+
5610	EIF2AK2	0.00120309	0.0545156	+
684	BST2	0.001822	0.0705492	+
64135	IFIH1	0.00833725	0.157142	+
5771	PTPN2	0.023486	0.267793	+
3716	JAK1	0.0336705	0.315835	+
8554	PIAS1	0.0364241	0.329815	NA
164668	APOBEC3H	0.0396923	0.342212	+
3454	IFNAR1	0.104828	0.527957	NA
81030	ZBP1	0.107504	0.532684	+
23586	DDX58	0.13724	0.584686	+
7297	TYK2	0.146032	0.598628	-
3459	IFNGR1	0.206444	0.674022	NA
3458	IFNG	0.212978	0.679919	+
3455	IFNAR2	0.226945	0.693207	NA
8651	SOCS1	0.43829	0.842388	NA
6041	RNASEL	0.536793	0.88505	NA
3460	IFNGR2	0.637644	0.921358	NA
3659	IRF1	0.879466	0.978428	NA
