# Supplementary material for: Genome-Wide mRNA Expression Correlates of Viral Control in CD4+ T-Cells from HIV-1-Infected Individuals
Source: PLoS Pathog. 2010 Feb 26;6(2):e1000781. doi: 10.1371/journal.ppat.1000781 (PMC2829051; doi:10.1371/journal.ppat.1000781)
Supplement: Table S7 — Analysis of expression profile of genes associated with HIV life cycle and pathogenesis. (0.04 MB XLS) [file ppat.1000781.s009.xls]

## Sheet: Table S6
Table S7: Analysis of expression profile of genes associated with HIV life cycle and pathogenesis
Compiled from: Swanson et al (2008) . Cell 133: 742, 742. Goff et al (2007). Nat Rev Microbiol 5: 253-263. Nisole et al (2005). Nat Rev Microbiol 3: 799-808.Harriset al (2004). Nat Rev Immunol 4: 868-877. Loeuillet et al (2008). PLoS Biol 6: e32. Neil et al (2008). Nature 451: 425-430. Brass et al (2008). Science 319: 921-926. Zhou et al (2008). Cell Host Microbe 4: 495-504. Konig et al (2008). C…
Entrez gene ID	Approved gene symbol	Nominal p. value	FDR-adjusted p. value	Direction of effect
10346	TRIM22	5.46104e-06	0.0020985	+
3665	IRF7	2.58967e-05	0.00581879	+
5902	RANBP1	3.81712e-05	0.00754182	+
60489	APOBEC3G	4.44445e-05	0.00837124	+
85363	TRIM5	0.000120433	0.0142655	+
5371	PML	0.00025344	0.0218023	+
3586	IL10	0.000306078	0.0246489	-
1493	CTLA4	0.00031658	0.0251215	+
9146	HGS	0.000372596	0.027509	-
1025	CDK9	0.000432239	0.0302208	-
3606	IL18	0.000457774	0.0309422	-
200316	APOBEC3F	0.000569619	0.0357308	+
1524	CX3CR1	0.000580872	0.0360594	+
995	CDC25C	0.000622747	0.0375072	+
10152	ABI2	0.000732627	0.0408894	+
23588	KLHDC2	0.000971427	0.048032	-
684	BST2	0.001822	0.0705492	+
3417	IDH1	0.00242978	0.0813278	+
6513	SLC2A1	0.00344515	0.0976147	-
5478	PPIA	0.00359394	0.10019	+
3932	LCK	0.00471415	0.115783	+
51284	TLR7	0.00483027	0.117628	+
102	ADAM10	0.00702286	0.143702	+
6347	CCL2	0.00963196	0.168727	+
8291	DYSF	0.0101393	0.172953	+
10001	Med6	0.0109017	0.178432	-
6780	STAU1	0.0113784	0.182638	NA
1231	CCR2	0.012564	0.19307	+
3566	IL4R	0.0142408	0.206289	-
1672	DEFB1	0.0144438	0.207625	+
9827	RGP1	0.0163567	0.22172	+
9150	CTDP1	0.0168958	0.225656	+
10130	PDIA6	0.0199409	0.246276	+
3267	AGFG1	0.0227619	0.263354	NA
10332	CLEC4M	0.0259967	0.281306	+
58526	MID1IP1	0.0301743	0.30157	NA
3716	JAK1	0.0336705	0.315835	+
164668	APOBEC3H	0.0396923	0.342212	+
23291	FBXW11	0.0399925	0.343913	NA
57187	THOC2	0.0446922	0.362805	NA
4049	LTA	0.0471523	0.37103	NA
920	CD4	0.0486743	0.37786	+
3559	IL2RA	0.0511105	0.385642	NA
51111	SUV420H1	0.0537972	0.39593	NA
3937	LCP2	0.0560087	0.402257	NA
1660	DHX9	0.064165	0.427428	NA
6059	ABCE1	0.0650226	0.42957	+
64083	GOLPH3	0.0674935	0.436556	NA
4153	MBL2	0.0761578	0.461051	NA
4134	MAP4	0.0804333	0.474759	NA
5551	PRF1	0.0833124	0.482933	NA
168400	DDX53	0.0852464	0.486572	NA
23327	NEDD4L	0.088825	0.495743	NA
1384	CRAT	0.0894758	0.497271	NA
6921	TCEB1	0.0921188	0.501952	NA
7329	UBE2I	0.096452	0.510775	NA
3454	IFNAR1	0.104828	0.527957	NA
30834	ZNRD1	0.10564	0.529308	NA
58485	TRAPPC1	0.108163	0.534269	NA
6352	CCL5	0.115805	0.549868	NA
84675	TRIM55	0.118864	0.555296	NA
30835	CD209	0.120662	0.558527	NA
7852	CXCR4	0.121281	0.55957	NA
3981	LIG4	0.123751	0.56356	NA
6351	CCL4	0.13568	0.582669	NA
2353	FOS	0.13663	0.584197	NA
8945	BTRC	0.137577	0.585105	NA
9276	COPB2	0.139571	0.588054	NA
7251	TSG101	0.142137	0.592251	NA
9868	TOMM70A	0.143398	0.594218	NA
27067	STAU2	0.144824	0.596832	NA
6354	CCL7	0.144855	0.596842	NA
51588	PIAS4	0.145013	0.597013	NA
5903	RANBP2	0.146285	0.599033	NA
11168	PSIP1	0.152389	0.607541	NA
10663	CXCR6	0.163068	0.621076	NA
6598	SMARCB1	0.163446	0.621755	NA
6387	CXCL12	0.169373	0.629036	NA
7374	UNG	0.170708	0.630646	NA
3837	KPNB1	0.179099	0.642346	NA
9745	ZNF536	0.187933	0.652953	NA
29079	MED4	0.192456	0.658741	NA
51311	TLR8	0.194197	0.660295	NA
6924	TCEB3	0.196801	0.663653	NA
22954	TRIM32	0.197145	0.66375	NA
7520	XRCC5	0.202641	0.669913	NA
3459	IFNGR1	0.206444	0.674022	NA
5062	PAK2	0.210639	0.677713	NA
3458	IFNG	0.212978	0.679919	NA
10015	PDCD6IP	0.225596	0.691925	NA
2107	ETF1	0.230663	0.697385	NA
9612	NCOR2	0.230901	0.697821	NA
3593	IL12B	0.243205	0.710542	NA
27336	HTATSF1	0.243477	0.710718	NA
5788	PTPRC	0.249717	0.715771	NA
23534	TNPO3	0.261926	0.726723	NA
54106	TLR9	0.263541	0.728107	NA
207	AKT1	0.284539	0.745438	NA
904	CCNT1	0.288917	0.749711	NA
10657	KHDRBS1	0.29358	0.752705	NA
3577	IL8RA	0.304372	0.761144	NA
1785	DNM2	0.306505	0.7627	NA
4217	MAP3K5	0.315365	0.768063	NA
27124	INPP5J	0.3587	0.796849	NA
1657	DMXL1	0.387478	0.813566	NA
3552	IL1A	0.389188	0.814605	NA
545	ATR	0.422566	0.833182	NA
7421	VDR	0.432284	0.83922	NA
10226	M6PRBP1	0.491884	0.866816	NA
9443	MED7	0.49825	0.869171	NA
1234	CCR5	0.522356	0.878813	NA
6362	CCL18	0.528266	0.88127	NA
80818	ZNF436	0.551354	0.890248	NA
2765	GML	0.567288	0.896132	NA
940	CD28	0.585417	0.901816	NA
1654	DDX3X	0.588833	0.902905	NA
6356	CCL11	0.61846	0.91526	NA
2317	FLNB	0.678314	0.930826	NA
472	ATM	0.691761	0.935132	NA
9972	NUP153	0.70545	0.939246	NA
7514	XPO1	0.71099	0.940644	NA
9743	RICS	0.721658	0.9429	NA
4023	LPL	0.723799	0.943363	NA
9730	VPRBP	0.740903	0.948469	NA
3587	IL10RA	0.76395	0.954705	NA
3557	IL1RN	0.794541	0.962446	NA
6709	SPTAN1	0.796204	0.962965	NA
5970	RELA	0.798464	0.963009	NA
27183	VPS4A	0.828481	0.968249	NA
80306	MED28	0.833548	0.969616	NA
3659	IRF1	0.879466	0.978428	NA
7132	TNFRSF1A	0.893473	0.981219	NA
79902	NUP85	0.927165	0.986889	NA
3553	IL1B	0.948929	0.990368	NA
147719	LYPD4	0.953573	0.991097	NA
3565	IL4	0.970801	0.994626	NA
4836	NMT1	0.996488	0.999082	NA
8065	CUL5	0.998601	0.999512	NA
