# Supplementary material for: Genome-Wide mRNA Expression Correlates of Viral Control in CD4+ T-Cells from HIV-1-Infected Individuals
Source: PLoS Pathog. 2010 Feb 26;6(2):e1000781. doi: 10.1371/journal.ppat.1000781 (PMC2829051; doi:10.1371/journal.ppat.1000781)
Supplement: Table S8 — Genes identified in the current study that have been previously reported in genome-wide siRNA screens. (0.02 MB XLS) [file ppat.1000781.s010.xls]

## Sheet: Table S8
Table S8: Genes identified in the current study that have been previously reported in genome-wide siRNA/shRNA screens
Entrez Gene ID	Approved gene symbol	Association with high viral load in the present study	Genome-wide siRNA screens
26010	LOC26010	upregulated	Brass et al (2008) Science 319: 921-6
84057	MND1	upregulated	Brass et al (2008) Science 319: 921-6
5721	PSME2	upregulated	Brass et al (2008) Science 319: 921-6
3431	SP110	upregulated	Brass et al (2008) Science 319: 921-6
5902	RANBP1	upregulated	Brass et al (2008) Science 319: 921-6
4502	MT2A	upregulated	Konig et al (2008) Cell 135: 49-60
83666	PARP9	upregulated	Konig et al (2008) Cell 135: 49-60
5686	PSMA5	upregulated	Konig et al (2008) Cell 135: 49-60
11065	UBE2C	upregulated	Konig et al (2008) Cell 135: 49-60
7328	UBE2H	downregulated	Konig et al (2008) Cell 135: 49-60
1240	CMKLR1	upregulated	Zhou et al (2008) Cell Host Microbe 4: 495-504
4218	RAB8A	upregulated	Zhou et al (2008) Cell Host Microbe 4: 495-504
79132	DHX58	upregulated	Zhou et al (2008) Cell Host Microbe 4: 495-504
6907	TBL1X	downregulated	Zhou et al (2008) Cell Host Microbe 4: 495-504
10964	IFI44	upregulated	Yeung et al (2009) J Biol Chem 284: 19463-73
10935	PRDX3	upregulated	Yeung et al (2009) J Biol Chem 284: 19463-73
10376	TUBA1B	upregulated	Yeung et al (2009) J Biol Chem 284: 19463-73
