# Supplementary material for: Genome-Wide mRNA Expression Correlates of Viral Control in CD4+ T-Cells from HIV-1-Infected Individuals
Source: PLoS Pathog. 2010 Feb 26;6(2):e1000781. doi: 10.1371/journal.ppat.1000781 (PMC2829051; doi:10.1371/journal.ppat.1000781)
Supplement: Table S9 — Overlapping genes associated with difference in viral setpoint and associated with changes in transcriptome profile after treatment. (0.04 MB XLS) [file ppat.1000781.s011.xls]

## Sheet: Table S9
Table S9: Genes shared between analysis of untreated individuals and changes after treatment.
Entrez Gene ID	Approved gene symbol	Entrez Gene Name
11332	ACOT7	acyl-CoA thioesterase 7
65062	ALS2CR4	amyotrophic lateral sclerosis 2 (juvenile) chromosome region, candidate 4
259266	ASPM	asp (abnormal spindle) homolog, microcephaly associated (Drosophila)
9212	AURKB	aurora kinase B
332	BIRC5	baculoviral IAP repeat-containing 5
699	BUB1	budding uninhibited by benzimidazoles 1 homolog (yeast)
116028	C16ORF75	chromosome 16 open reading frame 75
57415	C3ORF14	chromosome 3 open reading frame 14
890	CCNA2	cyclin A2
9133	CCNB2	cyclin B2
899	CCNF	cyclin F
952	CD38	CD38 molecule
983	CDC2	cell division cycle 2, G1 to S and G2 to M
991	CDC20	cell division cycle 20 homolog (S. cerevisiae)
993	CDC25A	cell division cycle 25 homolog A (S. pombe)
8318	CDC45L	CDC45 cell division cycle 45-like (S. cerevisiae)
157313	CDCA2	cell division cycle associated 2
113130	CDCA5	cell division cycle associated 5
55143	CDCA8	cell division cycle associated 8
1033	CDKN3	cyclin-dependent kinase inhibitor 3
81620	CDT1	chromatin licensing and DNA replication factor 1
79019	CENPM	centromere protein M
55165	CEP55	centrosomal protein 55kDa
150468	CKAP2L	cytoskeleton associated protein 2-like
129607	CMPK2	cytidine monophosphate (UMP-CMP) kinase 2, mitochondrial
79077	DCTPP1	dCTP pyrophosphatase 1
55601	DDX60	DEAD (Asp-Glu-Ala-Asp) box polypeptide 60
79132	DHX58	DEXH (Asp-Glu-X-His) box polypeptide 58
9787	DLGAP5	discs, large (Drosophila) homolog-associated protein 5
1870	E2F2	E2F transcription factor 2
94240	EPSTI1	epithelial stromal interaction 1 (breast)
26271	FBXO5	F-box protein 5
26270	FBXO6	F-box protein 6
2237	FEN1	flap structure-specific endonuclease 1
2625	GATA3	GATA binding protein 3
2633	GBP1	guanylate binding protein 1, interferon-inducible, 67kDa
115362	GBP5	guanylate binding protein 5
51659	GINS2	GINS complex subunit 2 (Psf2 homolog)
51191	HERC5	hect domain and RLD 5
55008	HERC6	hect domain and RLD 6
8820	HESX1	HESX homeobox 1
55355	HJURP	Holliday junction recognition protein
3161	HMMR	hyaluronan-mediated motility receptor (RHAMM)
3429	IFI27	interferon, alpha-inducible protein 27
3430	IFI35	interferon-induced protein 35
10964	IFI44L	interferon-induced protein 44-like
2537	IFI6	interferon, alpha-inducible protein 6
3434	IFIT1	interferon-induced protein with tetratricopeptide repeats 1
3437	IFIT3	interferon-induced protein with tetratricopeptide repeats 3
8519	IFITM1	interferon induced transmembrane protein 1 (9-27)
10581	IFITM2	interferon induced transmembrane protein 2 (1-8D)
10410	IFITM3	interferon induced transmembrane protein 3 (1-8U)
3665	IRF7	interferon regulatory factor 7
9636	ISG15	ISG15 ubiquitin-like modifier
10561	ITIH5L	inter-alpha (globulin) inhibitor H5-like
9768	KIAA0101	KIAA0101
3832	KIF11	kinesin family member 11
9493	KIF23	kinesin family member 23
3902	LAG3	lymphocyte-activation gene 3
27074	LAMP3	lysosomal-associated membrane protein 3
51056	LAP3	leucine aminopeptidase 3
3959	LGALS3BP	lectin, galactoside-binding, soluble, 3 binding protein
4001	LMNB1	lamin B1
26010	LOC26010	viral DNA polymerase-transactivated protein 6
4061	LY6E	lymphocyte antigen 6 complex, locus E
4171	MCM2	minichromosome maintenance complex component 2
4173	MCM4	minichromosome maintenance complex component 4
9833	MELK	maternal embryonic leucine zipper kinase
84057	MND1	meiotic nuclear divisions 1 homolog (S. cerevisiae)
4489	MT1A	metallothionein 1A
4493	MT1E	metallothionein 1E
4502	MT2A	metallothionein 2A
4522	MTHFD1	methylenetetrahydrofolate dehydrogenase (NADP+ dependent) 1, methenyltetrahydrofolate cyclohydrolase, formyltetrahydrofolate synthetase
4599	MX1	myxovirus (influenza virus) resistance 1, interferon-inducible protein p78 (mouse)
4600	MX2	myxovirus (influenza virus) resistance 2 (mouse)
64151	NCAPG	non-SMC condensin I complex, subunit G
4751	NEK2	NIMA (never in mitosis gene a)-related kinase 2
91624	NEXN	nexilin (F actin binding protein)
4830	NME1	non-metastatic cells 1, protein (NM23A) expressed in
51203	NUSAP1	nucleolar and spindle associated protein 1
4938	OAS1	2',5'-oligoadenylate synthetase 1, 40/46kDa
4939	OAS2	2'-5'-oligoadenylate synthetase 2, 69/71kDa
4940	OAS3	2'-5'-oligoadenylate synthetase 3, 100kDa
11339	OIP5	Opa interacting protein 5
64761	PARP12	poly (ADP-ribose) polymerase family, member 12
54625	PARP14	poly (ADP-ribose) polymerase family, member 14
83666	PARP9	poly (ADP-ribose) polymerase family, member 9
5111	PCNA	proliferating cell nuclear antigen
51316	PLAC8	placenta-specific 8
10733	PLK4	polo-like kinase 4 (Drosophila)
10721	POLQ	polymerase (DNA directed), theta
85441	PRIC285	peroxisomal proliferator-activated receptor A interacting complex 285
5685	PSMA4	proteasome (prosome, macropain) subunit, alpha type, 4
5690	PSMB2	proteasome (prosome, macropain) subunit, beta type, 2
5720	PSME1	proteasome (prosome, macropain) activator subunit 1 (PA28 alpha)
5721	PSME2	proteasome (prosome, macropain) activator subunit 2 (PA28 beta)
9232	PTTG1	pituitary tumor-transforming 1
4218	RAB8A	RAB8A, member RAS oncogene family
10635	RAD51AP1	RAD51 associated protein 1
9025	RNF8	ring finger protein 8
219285	SAMD9L	sterile alpha motif domain containing 9-like
710	SERPING1	serpin peptidase inhibitor, clade G (C1 inhibitor), member 1
3431	SP110	SP110 nuclear body protein
6772	STAT1	signal transducer and activator of transcription 1, 91kDa
6773	STAT2	signal transducer and activator of transcription 2, 113kDa
3925	STMN1	stathmin 1
6890	TAP1	transporter 1, ATP-binding cassette, sub-family B (MDR/TAP)
8914	TIMELESS	timeless homolog (Drosophila)
54962	TIPIN	TIMELESS interacting protein
7083	TK1	thymidine kinase 1, soluble
10673	TNFSF13B	tumor necrosis factor (ligand) superfamily, member 13b
7153	TOP2A	topoisomerase (DNA) II alpha 170kDa
84969	TOX2	TOX high mobility group box family member 2
10346	TRIM22	tripartite motif-containing 22
10376	TTC6	tetratricopeptide repeat domain 6
7272	TTK	TTK protein kinase
1890	TYMP	thymidine phosphorylase
7298	TYMS	thymidylate synthetase
11065	UBE2C	ubiquitin-conjugating enzyme E2C
9246	UBE2L6	ubiquitin-conjugating enzyme E2L 6
29089	UBE2T	ubiquitin-conjugating enzyme E2T (putative)
29128	UHRF1	ubiquitin-like with PHD and ring finger domains 1
54739	XAF1	XIAP associated factor 1
11130	ZWINT	ZW10 interactor
