# Supplementary material for: Genome-Wide mRNA Expression Correlates of Viral Control in CD4+ T-Cells from HIV-1-Infected Individuals
Source: PLoS Pathog. 2010 Feb 26;6(2):e1000781. doi: 10.1371/journal.ppat.1000781 (PMC2829051; doi:10.1371/journal.ppat.1000781)
Supplement: Table S10 — Study-wide significant SNP-probe associations. (0.32 MB XLS) [file ppat.1000781.s012.xls]

## Sheet: Table S7
Table S10: Study-wide significant SNP-probe associations
rs number	Entrez gene ID	Approved gene symbol	p. value
rs7143432	91612	CHURC1	4.7e-53
rs104664	55007	FAM118A	1.4e-45
rs7560053	56947	MFF	4.29e-37
rs2453176	92304	SCGB3A1	7.693e-34
rs8676	10451	VAV3	2.398e-33
rs3848794	22803	XRN2	2.281e-32
rs9271366	3127	HLA-DRB5	1.055e-30
rs9331	64116	SLC39A8	7.396e-29
rs1410116	29079	MED4	2.024e-27
rs4411058	7626	ZNF75D	1.054e-26
rs4661188	54865	GPATCH4	6.424e-26
rs7190386	64131	XYLT1	1.553e-25
rs2836	25778	RIPK5	2.773e-25
rs1063964	6717	SRI	2.873e-25
rs10044354	64167	LRAP	8.484e-25
rs17831401	9172	MYOM2	1.935e-24
rs9943689	83892	KCTD10	2.27e-24
rs1063964	6717	SRI	3.803e-24
rs10843881	1663	DDX11	9.138e-24
rs10521434	138255	C9orf135	1.598e-23
rs12878578	1511	CTSG	5.312e-23
rs33871	9976	CLEC2B	7.512e-22
rs13059911	200916	RPL22L1	1.144e-21
rs9848083	9045	RPL14	1.558e-21
rs2278637	84314	TMEM107	3.364e-21
rs2302234	5573	PRKAR1A	9.028e-21
rs11191666	84833	USMG5	1.157e-20
rs6565724	400566	C17orf97	3.267e-20
rs3910564	10526	IPO8	5.495e-20
rs7806458	28959	TMEM176B	8.783e-20
rs989128	64847	SPATA20	6.279e-19
rs6531759	55728	N4BP2	1.767e-18
rs7806458	55365	TMEM176A	1.022e-17
rs11199604	55717	WDR11	1.124e-17
rs2395943	5190	PEX6	1.149e-17
rs12774134	1646	AKR1C2	1.205e-17
rs13059686	10342	TFG	2.596e-17
rs10466829	160365	CLECL1	3.259e-17
rs2871921	79713	TMEM149	8.109e-17
rs914249	54059	C21orf57	8.982e-17
rs9356531	6196	RPS6KA2	1.683e-16
rs888397	93979	CPA5	1.691e-16
rs6965542	3663	IRF5	2.592e-16
rs2643856	3948	LDHC	3.546e-16
rs9600792	115207	KCTD12	7.122e-16
rs226206	6228	RPS23	9.187e-16
rs7332115	10443	N4BP2L2	9.626e-16
rs10735234	2947	GSTM3	1.406e-15
rs9951817	65258	MPPE1	1.559e-15
rs11692506	93349	SP140L	1.612e-15
rs6965542	3663	IRF5	2.742e-15
rs11756091	89822	KCNK17	7.327e-15
rs4379550	56623	INPP5E	7.664e-15
rs2304130	57130	ATP13A1	9.866e-15
rs2235338	3957	LGALS2	1.392e-14
rs10498477	3895	KTN1	1.463e-14
rs3059	977	CD151	1.647e-14
rs6920271	391370	RPS12	1.759e-14
rs12226614	84866	TMEM25	2.219e-14
rs1048317	2123	EVI2A	2.507e-14
rs4982912	643866	CBLN3	4.266e-14
rs4924	267	AMFR	4.36e-14
rs11610942	79912	PYROXD1	5.636e-14
rs1754183	22932	POMZP3	5.908e-14
rs10161146	144193	AMDHD1	9.179e-14
rs10754391	10352	WARS2	9.207e-14
rs1926196	59	ACTA2	1.252e-13
rs11679767	94101	ORMDL1	1.389e-13
rs7155613	122970	ACOT4	1.491e-13
rs10773819	2054	STX2	1.54e-13
rs1990975	2208	FCER2	1.992e-13
rs6569648	84456	L3MBTL3	2.153e-13
rs402552	64105	CENPK	2.253e-13
rs7110437	51144	HSD17B12	2.566e-13
rs11617079	29103	DNAJC15	6.345e-13
rs7909832	9317	PTER	7.127e-13
rs3749213	131076	CCDC58	8.89e-13
rs2729356	26519	TIMM10	9.138e-13
rs914249	54059	C21orf57	1.263e-12
rs7925545	2352	FOLR3	1.318e-12
rs2070203	118460	EXOSC6	2.034e-12
rs2881698	11014	KDELR2	2.073e-12
rs7994573	8881	CDC16	2.099e-12
rs2285515	53827	FXYD5	2.331e-12
rs10431506	91419	XRCC6BP1	2.374e-12
rs1413431	57489	ODF2L	2.821e-12
rs2998285	51322	WAC	3.673e-12
rs7994573	8881	CDC16	4.13e-12
rs2293764	129807	NEU4	4.406e-12
rs1885300	4835	NQO2	4.482e-12
rs3177979	4938	OAS1	4.854e-12
rs6690139	4070	TACSTD2	5.185e-12
rs3785089	8883	APPBP1	5.514e-12
rs7224276	5889	RAD51C	5.639e-12
rs2513910	51582	AZIN1	5.925e-12
rs11955373	84250	ANKRD32	7.408e-12
rs6881400	10412	TINP1	7.835e-12
rs2274226	112770	C1orf85	9.4e-12
rs158570	1161	ERCC8	1.151e-11
rs162031	4552	MTRR	1.171e-11
rs703842	25895	FAM119B	1.312e-11
rs3819263	51227	PIGP	1.415e-11
rs460262	54557	SGTB	2.035e-11
rs7518232	65979	PHACTR4	2.343e-11
rs1555392	84284	C1orf57	2.356e-11
rs2662258	285704	RGMB	2.547e-11
rs12548235	55039	TRMT12	2.791e-11
rs3749306	55347	ABHD10	2.879e-11
rs10500316	284415	VSTM1	6.993e-11
rs11079013	3728	JUP	7.319e-11
rs620321	158471	KIAA0367	8.008e-11
rs1719247	79029	SPATA5L1	8.466e-11
rs572244	25941	C18orf10	9.788e-11
rs7994573	8881	CDC16	1.001e-10
rs11150805	339231	ARL16	1.215e-10
rs4801950	90338	ZNF160	1.248e-10
rs4621903	401505	TOMM5	1.392e-10
rs12091891	765	CA6	1.404e-10
rs2082744	89122	TRIM4	1.505e-10
rs1511022	54532	USP53	1.612e-10
rs4907832	27018	NGFRAP1	1.671e-10
rs7072230	5464	PPA1	1.694e-10
rs4074838	29990	PILRB	1.796e-10
rs11644936	92017	SNX29	1.836e-10
rs7011665	23639	LRRC6	1.895e-10
rs798081	22909	MTMR15	1.911e-10
rs2538048	645317	CHCHD2	1.982e-10
rs2247056	3107	HLA-B	2.044e-10
rs7039222	318	NUDT2	2.125e-10
rs1662955	253558	LYCAT	2.131e-10
rs6881400	10412	TINP1	2.134e-10
rs10185660	55258	THNSL2	2.254e-10
rs7302981	91012	LASS5	2.342e-10
rs2905	55148	UBR7	2.444e-10
rs1015549	51227	PIGP	3.068e-10
rs7313235	160364	CLEC12B	3.101e-10
rs11792305	158219	TTC39B	3.144e-10
rs2295682	54930	C14orf94	3.199e-10
rs7606251	53938	PPIL3	3.202e-10
rs1981492	58986	TMEM8	3.799e-10
rs2294253	261726	TIPRL	3.904e-10
rs2114487	137872	ADHFE1	4.472e-10
rs4423675	26090	ABHD12	4.538e-10
rs4484290	79966	SCD5	4.653e-10
rs2538048	51142	CHCHD2	4.97e-10
rs3812561	728489	C9orf151	5.253e-10
rs4907832	27018	NGFRAP1	5.408e-10
rs9271366	3123	HLA-DRB1	6.372e-10
rs10773819	2054	STX2	7.975e-10
rs732071	440138	UTP14C	1.018e-09
rs3760919	8857	FCGBP	1.165e-09
rs10911353	9887	SMG7	1.173e-09
rs7127924	84680	ACCS	1.247e-09
rs2453586	224	ALDH3A2	1.258e-09
rs8134005	26046	ZNF294	1.276e-09
rs2836966	54014	BRWD1	1.568e-09
rs2863095	57715	SEMA4G	1.689e-09
rs2229531	54	ACP5	1.73e-09
rs12745189	2948	GSTM4	1.835e-09
rs11691779	57730	ANKRD36B	2.131e-09
rs13319978	2804	GOLGB1	2.377e-09
rs6088662	26133	TRPC4AP	2.8e-09
rs535801	4361	MRE11A	2.896e-09
rs2853923	3107	HLA-B	2.951e-09
rs4886493	49855	SCAPER	3.014e-09
rs1200425	860	RUNX2	3.265e-09
rs2325948	3212	HOXB2	3.529e-09
rs6565724	400566	C17orf97	3.943e-09
rs2516649	3133	HLA-E	3.972e-09
rs13015305	165530	CLEC4F	4.423e-09
rs1060242	137872	ADHFE1	4.732e-09
rs2441132	133383	C5orf35	5.145e-09
rs7039222	318	NUDT2	5.355e-09
rs4728152	340348	TSPAN33	5.856e-09
rs4821702	3005	H1F0	6.029e-09
rs6597271	154007	C6orf151	6.195e-09
rs4578856	79677	SMC6	6.29e-09
rs10878255	23592	LEMD3	6.861e-09
rs1692821	2222	FDFT1	6.907e-09
rs282254	5270	SERPINE2	6.941e-09
rs2275111	119559	SFXN4	7.073e-09
rs883180	54947	AYTL1	7.166e-09
rs7313235	160364	CLEC12B	7.569e-09
rs7522428	1429	CRYZ	8.177e-09
rs7544663	54879	ST7L	9.688e-09
rs6819442	27163	NAAA	1.057e-08
rs686339	140807	KRT72	1.07e-08
rs7856656	9380	GRHPR	1.116e-08
rs6955367	29990	PILRB	1.147e-08
rs8124813	6431	SFRS6	1.239e-08
rs3767306	93974	ATPIF1	1.262e-08
rs10492237	2842	GPR19	1.292e-08
rs7836759	79618	HMBOX1	1.571e-08
rs10797650	148741	ANKRD35	1.607e-08
rs1476520	1687	DFNA5	1.618e-08
rs255824	54908	CCDC99	1.622e-08
rs625525	8317	CDC7	1.625e-08
rs3169265	92017	SNX29	1.73e-08
rs2310160	83891	SNX25	1.92e-08
rs281437	3386	ICAM4	1.956e-08
rs798081	22909	MTMR15	2.077e-08
rs6938938	11131	CAPN11	2.303e-08
rs3740593	219736	STOX1	2.552e-08
rs6512121	10781	ZNF266	3.34e-08
rs12912744	146050	ZNF690	3.343e-08
rs7943191	1937	EEF1G	3.41e-08
rs2286427	7784	ZP3	3.414e-08
rs131690	613	BCR	3.53e-08
