# Supplementary material for: Genome-Wide mRNA Expression Correlates of Viral Control in CD4+ T-Cells from HIV-1-Infected Individuals
Source: PLoS Pathog. 2010 Feb 26;6(2):e1000781. doi: 10.1371/journal.ppat.1000781 (PMC2829051; doi:10.1371/journal.ppat.1000781)
Supplement: Table S11 — Genes showing cis-regulation (eQTLs) in CD4 T cells among 260 genes with expression associated with viral set point. (0.03 MB XLS) [file ppat.1000781.s013.xls]

## Sheet: Table S8
Table S11: Genes showing cis-regulation (eQTLs) in CD4 T cells among 260 genes with expression associated with viral set point
EntrezGene ID	Approved Gene Name	Direction of association with viral set point	p. value
4938	OAS1	positively	4.854e-12
9025	RNF8	positively	1.574e-05
54739	XAF1	positively	1.877e-05
2108	ETFA	positively	4.29e-05
1075	CTSC	positively	6.262e-05
112616	CMTM7	positively	0.0001174
10635	RAD51AP1	positively	0.0001268
51513	ETV7	positively	0.0001626
7083	TK1	positively	0.0001675
5995	RGR	negatively	0.0002638
3382	ICA1	positively	0.0002932
51316	PLAC8	positively	0.0003018
3431	SP110	positively	0.0003029
27250	PDCD4	negatively	0.0004432
55711	FAR2	positively	0.0005608
8914	TIMELESS	positively	0.0005707
9249	DHRS3	negatively	0.0006569
5902	RANBP1	positively	0.0007607
57820	CCNB1IP1	negatively	0.0007682
4190	MDH1	positively	0.0009348
