# Supplementary material for: Genome-Wide mRNA Expression Correlates of Viral Control in CD4+ T-Cells from HIV-1-Infected Individuals
Source: PLoS Pathog. 2010 Feb 26;6(2):e1000781. doi: 10.1371/journal.ppat.1000781 (PMC2829051; doi:10.1371/journal.ppat.1000781)
Supplement: Table S12 — Genes identified in the current study that have been previously reported in genome-wide studies in Dengue. (0.03 MB XLS) [file ppat.1000781.s014.xls]

## Sheet: Table S12
Table S12: Genes identified in the current study that have been previously reported in genome-wide studies in Dengue
Entrez Gene ID	Approved gene symbol	Genome-wide in Dengue
6790	AURKA	Simmons et al (2007) J Infect Dis 195:1097-107
9212	AURKB	Long et al (2009) J Infect Dis 199: 537-46
332	BIRC5	Long et al (2009) J Infect Dis 199: 537-46, Simmons et al (2007) J Infect Dis 195:1097-107
699	BUB1	Long et al (2009) J Infect Dis 199: 537-46, Simmons et al (2007) J Infect Dis 195:1097-107
713	C1QB	Long et al (2009) J Infect Dis 199: 537-46
890	CCNA2	Long et al (2009) J Infect Dis 199: 537-46, Simmons et al (2007) J Infect Dis 195:1097-107
9133	CCNB2	Long et al (2009) J Infect Dis 199: 537-46, Simmons et al (2007) J Infect Dis 195:1097-107
952	CD38	Long et al (2009) J Infect Dis 199: 537-46
991	CDC20	Long et al (2009) J Infect Dis 199: 537-46, Simmons et al (2007) J Infect Dis 195:1097-107
8318	CDC45L	Long et al (2009) J Infect Dis 199: 537-46
157313	CDCA2	Long et al (2009) J Infect Dis 199: 537-46
113130	CDCA5	Long et al (2009) J Infect Dis 199: 537-46
55143	CDCA8	Long et al (2009) J Infect Dis 199: 537-46
1033	CDKN3	Simmons et al (2007) J Infect Dis 195:1097-107
81620	CDT1	Long et al (2009) J Infect Dis 199: 537-46
79019	CENPM	Long et al (2009) J Infect Dis 199: 537-46
55601	DDX60	Fink et al (2007) PLoS Neglected Tropical Diseases 1: e86, Long et al (2009) J Infect Dis 199: 537-46
79132	DHX58	Fink et al (2007) PLoS Neglected Tropical Diseases 1: e86
51513	ETV7	Long et al (2009) J Infect Dis 199: 537-46
2171	FABP5	Long et al (2009) J Infect Dis 199: 537-46
26270	FBXO6	Long et al (2009) J Infect Dis 199: 537-46
2237	FEN1	Simmons et al (2007) J Infect Dis 195:1097-107
2633	GBP1	Long et al (2009) J Infect Dis 199: 537-46, Simmons et al (2007) J Infect Dis 195:1097-107
115361	GBP4	Long et al (2009) J Infect Dis 199: 537-46
115362	GBP5	Long et al (2009) J Infect Dis 199: 537-46
8836	GGH	Long et al (2009) J Infect Dis 199: 537-46
51191	HERC5	Fink et al (2007) PLoS Neglected Tropical Diseases 1: e86
55008	HERC6	Fink et al (2007) PLoS Neglected Tropical Diseases 1: e86
8820	HESX1	Long et al (2009) J Infect Dis 199: 537-46
55355	HJURP	Long et al (2009) J Infect Dis 199: 537-46
3429	IFI27	Long et al (2009) J Infect Dis 199: 537-46, Ubol et al (2008) J Infect Dis 197: 1459-67
10561	IFI44	Fink et al (2007) PLoS Neglected Tropical Diseases 1: e86, Ubol et al (2008) J Infect Dis 197: 1459-67
10964	IFI44L	Long et al (2009) J Infect Dis 199: 537-46
2537	IFI6	Fink et al (2007) PLoS Neglected Tropical Diseases 1: e86
3434	IFIT1	Fink et al (2007) PLoS Neglected Tropical Diseases 1: e86, Ubol et al (2008) J Infect Dis 197: 1459-67, Long et al (2009) J Infect Dis 199: 537-46
3437	IFIT3	Fink et al (2007) PLoS Neglected Tropical Diseases 1: e86
9636	ISG15	Fink et al (2007) PLoS Neglected Tropical Diseases 1: e86, Ubol et al (2008) J Infect Dis 197: 1459-67, Long et al (2009) J Infect Dis 199: 537-46
9768	KIAA0101	Long et al (2009) J Infect Dis 199: 537-46, Ubol et al (2008) J Infect Dis 197: 1459-67
9493	KIF23	Long et al (2009) J Infect Dis 199: 537-46, Ubol et al (2008) J Infect Dis 197: 1459-67
27074	LAMP3	Long et al (2009) J Infect Dis 199: 537-46, Ubol et al (2008) J Infect Dis 197: 1459-67
4061	LY6E	Fink et al (2007) PLoS Neglected Tropical Diseases 1: e86, Ubol et al (2008) J Infect Dis 197: 1459-67, Simmons et al (2007) J Infect Dis 195:1097-107
4502	MT2A	Long et al (2009) J Infect Dis 199: 537-46, Ubol et al (2008) J Infect Dis 197: 1459-67
4599	MX1	Fink et al (2007) PLoS Neglected Tropical Diseases 1: e86, Ubol et al (2008) J Infect Dis 197: 1459-67, Simmons et al (2007) J Infect Dis 195:1097-107
4600	MX2	Simmons et al (2007) J Infect Dis 195:1097-107
64151	NCAPG	Long et al (2009) J Infect Dis 199: 537-46, Ubol et al (2008) J Infect Dis 197: 1459-67
4751	NEK2	Simmons et al (2007) J Infect Dis 195:1097-107
91624	NEXN	Long et al (2009) J Infect Dis 199: 537-46, Ubol et al (2008) J Infect Dis 197: 1459-67
51203	NUSAP1	Long et al (2009) J Infect Dis 199: 537-46, Ubol et al (2008) J Infect Dis 197: 1459-67
4938	OAS1	Fink et al (2007) PLoS Neglected Tropical Diseases 1: e86
4939	OAS2	Fink et al (2007) PLoS Neglected Tropical Diseases 1: e86, Long et al (2009) J Infect Dis 199: 537-46
4940	OAS3	Fink et al (2007) PLoS Neglected Tropical Diseases 1: e86, Simmons et al (2007) J Infect Dis 195:1097-107
54625	PARP14	Fink et al (2007) PLoS Neglected Tropical Diseases 1: e86
5111	PCNA	Simmons et al (2007) J Infect Dis 195:1097-107
5686	PSMA5	Simmons et al (2007) J Infect Dis 195:1097-107
5698	PSMB9	Fink et al (2007) PLoS Neglected Tropical Diseases 1: e86
9232	PTTG1	Fink et al (2007) PLoS Neglected Tropical Diseases 1: e86, Simmons et al (2007) J Infect Dis 195:1097-107
5984	RFC4	Simmons et al (2007) J Infect Dis 195:1097-107
710	SERPING1	Long et al (2009) J Infect Dis 199: 537-46, Ubol et al (2008) J Infect Dis 197: 1459-67, Simmons et al (2007) J Infect Dis 195:1097-107
3431	SP110	Fink et al (2007) PLoS Neglected Tropical Diseases 1: e86
26010	SPATS2L	Long et al (2009) J Infect Dis 199: 537-46
6772	STAT1	Fink et al (2007) PLoS Neglected Tropical Diseases 1: e86
7083	TK1	Long et al (2009) J Infect Dis 199: 537-46
7153	TOP2A	Long et al (2009) J Infect Dis 199: 537-46,Simmons et al (2007) J Infect Dis 195:1097-107
22974	TPX2	Long et al (2009) J Infect Dis 199: 537-46
10346	TRIM22	Long et al (2009) J Infect Dis 199: 537-46
10024	TROAP	Long et al (2009) J Infect Dis 199: 537-46
11065	UBE2C	Simmons et al (2007) J Infect Dis 195:1097-107
9246	UBE2L6	Fink et al (2007) PLoS Neglected Tropical Diseases 1: e86
25886	WDR51A	Long et al (2009) J Infect Dis 199: 537-46
